# Supplementary material for: Antimicrobial peptide expression in a wild tobacco plant reveals the limits of host-microbe-manipulations in the field
Source: eLife. 2018 Apr 17;7:e28715. doi: 10.7554/eLife.28715 (PMC5908438; doi:10.7554/eLife.28715)
Supplement: Figure 6—source data 1. [file elife-28715-fig6-data1.xlsx]

## Sheet: phylum
taxa	Test-Statistic	P	FDR_P	Bonferroni_P	EV_mean	ICE_mean
k__Archaea;p__Crenarchaeota	1.16825	0.238761	0.974026	1	78.8	51.2222
k__Bacteria;p__Bacteroidetes	1.13814	0.271728	0.974026	1	19.5	14
k__Bacteria;p__TM7	-1.06548	0.324675	0.974026	1	24	54.3333
k__Bacteria;p__[Thermi]	0.42724	0.689311	1	1	2.7	2.11111
k__Bacteria;p__Actinobacteria	0.244612	0.78022	1	1	201.8	193.556
k__Bacteria;p__Proteobacteria	-0.205049	0.852148	1	1	357.2	368.444
k__Bacteria;p__Firmicutes	0.172518	0.896104	1	1	2.6	2.33333
k__Bacteria;p__Chloroflexi	-0.138939	0.91009	1	1	9	9.66667
k__Bacteria;p__Tenericutes	0.139466	1	1	1	0.4	0.333333

## Sheet: class
taxa	Test-Statistic	P	FDR_P	Bonferroni_P	EV_mean	ICE_mean
k__Bacteria;p__Bacteroidetes;c__Sphingobacteriia	4.21332	0.000999001	0.016983	0.016983	13.3	4.66667
k__Bacteria;p__Bacteroidetes;c__Flavobacteriia	-2.04221	0.011988	0.101898	0.203796	0	1.88889
k__Bacteria;p__Actinobacteria;c__Thermoleophilia	-2.42679	0.018981	0.107559	0.322677	0.6	2.66667
k__Archaea;p__Crenarchaeota;c__Thaumarchaeota	1.16825	0.271728	0.993506	1	78.8	51.2222
k__Bacteria;p__TM7;c__TM7-3	-1.06548	0.336663	0.993506	1	24	54.3333
k__Bacteria;p__Proteobacteria;c__Alphaproteobacteria	-0.847892	0.390609	0.993506	1	102.4	116.111
k__Bacteria;p__Bacteroidetes;c__Cytophagia	-0.772307	0.516484	0.993506	1	3.4	5.11111
k__Bacteria;p__[Thermi];c__Deinococci	0.42724	0.701299	0.993506	1	2.7	2.11111
k__Bacteria;p__Actinobacteria;c__Actinobacteria	0.305511	0.748252	0.993506	1	201.2	190.889
k__Bacteria;p__Proteobacteria;c__Betaproteobacteria	0.293995	0.807193	0.993506	1	96.3	88.8889
k__Bacteria;p__Chloroflexi;c__TK10	-0.33908	0.824176	0.993506	1	0.7	0.888889
k__Bacteria;p__Bacteroidetes;c__[Saprospirae]	0.309058	0.843157	0.993506	1	2.8	2.33333
k__Bacteria;p__Proteobacteria;Other	-0.172437	0.876124	0.993506	1	1.1	1.22222
k__Bacteria;p__Firmicutes;c__Bacilli	0.172518	0.892108	0.993506	1	2.6	2.33333
k__Bacteria;p__Chloroflexi;c__Chloroflexi	-0.103329	0.931069	0.993506	1	8.3	8.77778
k__Bacteria;p__Proteobacteria;c__Gammaproteobacteria	-0.084462	0.935065	0.993506	1	157.4	162.222
k__Bacteria;p__Tenericutes;c__Mollicutes	0.139466	1	1	1	0.4	0.333333

## Sheet: order
taxa	Test-Statistic	P	FDR_P	Bonferroni_P	EV_mean	ICE_mean
k__Bacteria;p__Bacteroidetes;c__Sphingobacteriia;o__Sphingobacteriales	4.21332	0.000999001	0.028971	0.028971	13.3	4.66667
k__Bacteria;p__Proteobacteria;c__Gammaproteobacteria;o__Enterobacteriales	-2.78223	0.010989	0.115884	0.318681	30.9	80.6667
k__Bacteria;p__Bacteroidetes;c__Flavobacteriia;o__Flavobacteriales	-2.04221	0.011988	0.115884	0.347652	0	1.88889
k__Bacteria;p__Actinobacteria;c__Thermoleophilia;o__Solirubrobacterales	-2.42679	0.032967	0.239011	0.956044	0.6	2.66667
k__Bacteria;p__TM7;c__TM7-3;o__EW055	-1.50863	0.044955	0.260739	1	0.4	20.6667
k__Bacteria;p__Proteobacteria;c__Alphaproteobacteria;o__Caulobacterales	1.42908	0.17982	0.869131	1	10.6	7.44444
k__Archaea;p__Crenarchaeota;c__Thaumarchaeota;o__Nitrososphaerales	1.16825	0.257742	0.956044	1	78.8	51.2222
k__Bacteria;p__Proteobacteria;c__Alphaproteobacteria;o__Rhizobiales	-1.14764	0.263736	0.956044	1	70.9	87.7778
k__Bacteria;p__Proteobacteria;c__Betaproteobacteria;o__Methylophilales	-0.909085	0.432567	1	1	0.8	1.77778
k__Bacteria;p__Proteobacteria;c__Gammaproteobacteria;o__Pseudomonadales	0.853098	0.470529	1	1	125.3	80.2222
k__Bacteria;p__Bacteroidetes;c__Cytophagia;o__Cytophagales	-0.772307	0.490509	1	1	3.4	5.11111
k__Bacteria;p__Chloroflexi;c__Chloroflexi;o__Herpetosiphonales	-0.669269	0.534466	1	1	2.5	4
k__Bacteria;p__Chloroflexi;c__TK10;o__	-0.699913	0.596404	1	1	0.1	0.222222
k__Bacteria;p__TM7;c__TM7-3;o__I025	-0.556042	0.654346	1	1	0.5	0.888889
k__Bacteria;p__[Thermi];c__Deinococci;o__Deinococcales	0.42724	0.724276	1	1	2.7	2.11111
k__Bacteria;p__TM7;c__TM7-3;Other	0.738308	0.733267	1	1	2	0.555556
k__Bacteria;p__Chloroflexi;c__Chloroflexi;o__Chloroflexales	0.34698	0.75025	1	1	4.2	3.44444
k__Bacteria;p__Actinobacteria;c__Actinobacteria;o__Actinomycetales	0.305511	0.753247	1	1	201.2	190.889
k__Bacteria;p__Proteobacteria;c__Betaproteobacteria;o__Burkholderiales	0.333415	0.769231	1	1	95.5	87.1111
k__Bacteria;p__Bacteroidetes;c__[Saprospirae];o__[Saprospirales]	0.309058	0.8002	1	1	2.8	2.33333
k__Bacteria;p__TM7;c__TM7-3;o__	-0.422272	0.817183	1	1	21.1	32.2222
k__Bacteria;p__Chloroflexi;c__Chloroflexi;o__[Roseiflexales]	0.241235	0.867133	1	1	1.6	1.33333
k__Bacteria;p__Proteobacteria;Other;Other	-0.172437	0.867133	1	1	1.1	1.22222
k__Bacteria;p__Proteobacteria;c__Gammaproteobacteria;o__Xanthomonadales	-0.190134	0.872128	1	1	1.2	1.33333
k__Bacteria;p__Firmicutes;c__Bacilli;o__Bacillales	0.172518	0.904096	1	1	2.6	2.33333
k__Bacteria;p__Proteobacteria;c__Alphaproteobacteria;o__Rhodospirillales	0.144291	0.93007	1	1	8.3	8
k__Bacteria;p__Proteobacteria;c__Alphaproteobacteria;o__Sphingomonadales	-0.0980328	0.949051	1	1	12.6	12.8889
k__Bacteria;p__Chloroflexi;c__TK10;o__AKYG885	-0.126402	1	1	1	0.6	0.666667
k__Bacteria;p__Tenericutes;c__Mollicutes;o__Anaeroplasmatales	0.139466	1	1	1	0.4	0.333333

## Sheet: family
taxa	Test-Statistic	P	FDR_P	Bonferroni_P	EV_mean	ICE_mean
k__Bacteria;p__Bacteroidetes;c__Sphingobacteriia;o__Sphingobacteriales;f__Sphingobacteriaceae	4.21332	0.000999001	0.0599401	0.0599401	13.3	4.66667
k__Bacteria;p__Bacteroidetes;c__Flavobacteriia;o__Flavobacteriales;f__[Weeksellaceae]	-2.04221	0.00999001	0.194805	0.599401	0	1.88889
k__Bacteria;p__Proteobacteria;c__Gammaproteobacteria;o__Enterobacteriales;f__Enterobacteriaceae	-2.78223	0.011988	0.194805	0.719281	30.9	80.6667
k__Bacteria;p__Actinobacteria;c__Thermoleophilia;o__Solirubrobacterales;f__Patulibacteraceae	-2.64618	0.012987	0.194805	0.779221	0	2
k__Bacteria;p__Proteobacteria;c__Alphaproteobacteria;o__Rhizobiales;f__Rhizobiaceae	-2.29943	0.033966	0.333952	1	25.7	46
k__Bacteria;p__Proteobacteria;c__Gammaproteobacteria;o__Pseudomonadales;f__Moraxellaceae	2.06274	0.033966	0.333952	1	1.1	0
k__Bacteria;p__Actinobacteria;c__Actinobacteria;o__Actinomycetales;f__Streptomycetaceae	2.08144	0.038961	0.333952	1	34.5	15.1111
k__Bacteria;p__TM7;c__TM7-3;o__EW055;f__	-1.50863	0.044955	0.337163	1	0.4	20.6667
k__Bacteria;p__Firmicutes;c__Bacilli;o__Bacillales;f__Bacillaceae	1.77264	0.0879121	0.563437	1	1.9	0.333333
k__Bacteria;p__Actinobacteria;c__Actinobacteria;o__Actinomycetales;f__Actinosynnemataceae	1.74128	0.0939061	0.563437	1	13.7	7.11111
k__Bacteria;p__Actinobacteria;c__Actinobacteria;o__Actinomycetales;f__Cellulomonadaceae	1.78159	0.105894	0.577604	1	0.9	0.111111
k__Bacteria;p__Actinobacteria;c__Actinobacteria;o__Actinomycetales;f__Promicromonosporaceae	1.63336	0.152847	0.764236	1	9.3	5
k__Bacteria;p__Actinobacteria;c__Actinobacteria;o__Actinomycetales;f__Microbacteriaceae	-1.35239	0.196803	0.807193	1	22.1	39
k__Bacteria;p__Actinobacteria;c__Actinobacteria;o__Actinomycetales;f__Nocardiaceae	-1.45066	0.201798	0.807193	1	0.3	1.55556
k__Bacteria;p__Proteobacteria;c__Alphaproteobacteria;o__Caulobacterales;f__Caulobacteraceae	1.42908	0.201798	0.807193	1	10.6	7.44444
k__Bacteria;p__Actinobacteria;c__Actinobacteria;o__Actinomycetales;f__Glycomycetaceae	1.30579	0.215784	0.809191	1	22	12.4444
k__Bacteria;p__Actinobacteria;c__Actinobacteria;o__Actinomycetales;Other	1.3544	0.22977	0.810954	1	2	0.444444
k__Bacteria;p__Firmicutes;c__Bacilli;o__Bacillales;f__Paenibacillaceae	-1.21372	0.247752	0.817078	1	0.3	1.66667
k__Archaea;p__Crenarchaeota;c__Thaumarchaeota;o__Nitrososphaerales;f__Nitrososphaeraceae	1.16825	0.258741	0.817078	1	78.8	51.2222
k__Bacteria;p__Bacteroidetes;c__Cytophagia;o__Cytophagales;f__Cytophagaceae	-1.15065	0.284715	0.854146	1	2.4	4.22222
k__Bacteria;p__Actinobacteria;c__Actinobacteria;o__Actinomycetales;f__Pseudonocardiaceae	0.979773	0.354645	1	1	9.5	6.11111
k__Bacteria;p__Actinobacteria;c__Actinobacteria;o__Actinomycetales;f__Streptosporangiaceae	1.20519	0.380619	1	1	2	0.333333
k__Bacteria;p__Chloroflexi;c__Chloroflexi;o__[Roseiflexales];Other	1.01295	0.38961	1	1	1	0.444444
k__Bacteria;p__Proteobacteria;c__Gammaproteobacteria;o__Pseudomonadales;f__Pseudomonadaceae	0.833907	0.434565	1	1	124.2	80.2222
k__Bacteria;p__Chloroflexi;c__Chloroflexi;o__[Roseiflexales];f__[Kouleothrixaceae]	-1.05124	0.43956	1	1	0.1	0.555556
k__Bacteria;p__Proteobacteria;c__Betaproteobacteria;o__Methylophilales;f__Methylophilaceae	-0.909085	0.450549	1	1	0.8	1.77778
k__Bacteria;p__Proteobacteria;c__Betaproteobacteria;o__Burkholderiales;f__Burkholderiaceae	1.1516	0.488511	1	1	0.9	0.111111
k__Bacteria;p__Chloroflexi;c__Chloroflexi;o__Herpetosiphonales;f__	-0.669269	0.512488	1	1	2.5	4
k__Bacteria;p__Actinobacteria;c__Actinobacteria;o__Actinomycetales;f__Mycobacteriaceae	-0.811351	0.518482	1	1	1.5	2.66667
k__Bacteria;p__Actinobacteria;c__Actinobacteria;o__Actinomycetales;f__Geodermatophilaceae	-0.67703	0.537463	1	1	1	1.55556
k__Bacteria;p__Actinobacteria;c__Actinobacteria;o__Actinomycetales;f__Micromonosporaceae	-0.66127	0.564436	1	1	1.5	2.22222
k__Bacteria;p__Chloroflexi;c__TK10;o__;f__	-0.699913	0.567433	1	1	0.1	0.222222
k__Bacteria;p__Actinobacteria;c__Actinobacteria;o__Actinomycetales;f__Micrococcaceae	-0.566569	0.577423	1	1	18.4	38.4444
k__Bacteria;p__TM7;c__TM7-3;o__I025;f__	-0.556042	0.643357	1	1	0.5	0.888889
k__Bacteria;p__Proteobacteria;c__Betaproteobacteria;o__Burkholderiales;f__Alcaligenaceae	0.460143	0.674326	1	1	1.9	1.55556
k__Bacteria;p__[Thermi];c__Deinococci;o__Deinococcales;f__Deinococcaceae	0.42724	0.681319	1	1	2.7	2.11111
k__Bacteria;p__Proteobacteria;c__Gammaproteobacteria;o__Xanthomonadales;f__Sinobacteraceae	-0.505608	0.7003	1	1	0.8	1.11111
k__Bacteria;p__TM7;c__TM7-3;Other;Other	0.738308	0.712288	1	1	2	0.555556
k__Bacteria;p__Proteobacteria;c__Gammaproteobacteria;o__Xanthomonadales;f__Xanthomonadaceae	0.65371	0.718282	1	1	0.4	0.222222
k__Bacteria;p__Proteobacteria;c__Alphaproteobacteria;o__Rhizobiales;Other	0.414695	0.728272	1	1	28.4	24.6667
k__Bacteria;p__Proteobacteria;c__Betaproteobacteria;o__Burkholderiales;f__Comamonadaceae	0.438869	0.742258	1	1	2.7	2.11111
k__Bacteria;p__Actinobacteria;c__Actinobacteria;o__Actinomycetales;f__Nocardioidaceae	0.317523	0.751249	1	1	62.5	58.7778
k__Bacteria;p__Chloroflexi;c__Chloroflexi;o__Chloroflexales;f__FFCH7168	0.335142	0.769231	1	1	2.7	2.22222
k__Bacteria;p__Proteobacteria;c__Betaproteobacteria;o__Burkholderiales;f__Oxalobacteraceae	0.268919	0.812188	1	1	89.6	82.8889
k__Bacteria;p__Chloroflexi;c__Chloroflexi;o__Chloroflexales;Other	0.275177	0.815185	1	1	1.5	1.22222
k__Bacteria;p__TM7;c__TM7-3;o__;f__	-0.422272	0.82018	1	1	21.1	32.2222
k__Bacteria;p__Bacteroidetes;c__[Saprospirae];o__[Saprospirales];f__Chitinophagaceae	0.309058	0.821179	1	1	2.8	2.33333
k__Bacteria;p__Bacteroidetes;c__Cytophagia;o__Cytophagales;f__	0.12573	0.85015	1	1	1	0.888889
k__Bacteria;p__Chloroflexi;c__Chloroflexi;o__[Roseiflexales];f__	0.347722	0.875125	1	1	0.5	0.333333
k__Bacteria;p__Proteobacteria;Other;Other;Other	-0.172437	0.879121	1	1	1.1	1.22222
k__Bacteria;p__Proteobacteria;c__Alphaproteobacteria;o__Rhodospirillales;f__Rhodospirillaceae	0.144291	0.921079	1	1	8.3	8
k__Bacteria;p__Proteobacteria;c__Alphaproteobacteria;o__Sphingomonadales;f__Sphingomonadaceae	-0.0980328	0.933067	1	1	12.6	12.8889
k__Bacteria;p__Proteobacteria;c__Alphaproteobacteria;o__Rhizobiales;f__Methylobacteriaceae	-0.112124	0.934066	1	1	16.3	16.5556
k__Bacteria;p__Actinobacteria;c__Thermoleophilia;o__Solirubrobacterales;Other	-0.157651	1	1	1	0.6	0.666667
k__Bacteria;p__Chloroflexi;c__TK10;o__AKYG885;f__Dolo_23	-0.126402	1	1	1	0.6	0.666667
k__Bacteria;p__Firmicutes;c__Bacilli;o__Bacillales;f__Alicyclobacillaceae	0.206413	1	1	1	0.4	0.333333
k__Bacteria;p__Proteobacteria;c__Alphaproteobacteria;o__Rhizobiales;f__Bradyrhizobiaceae	-0.0878251	1	1	1	0.2	0.222222
k__Bacteria;p__Proteobacteria;c__Alphaproteobacteria;o__Rhizobiales;f__Phyllobacteriaceae	-0.0859914	1	1	1	0.3	0.333333
k__Bacteria;p__Proteobacteria;c__Betaproteobacteria;o__Burkholderiales;Other	-0.135824	1	1	1	0.4	0.444444
k__Bacteria;p__Tenericutes;c__Mollicutes;o__Anaeroplasmatales;f__Anaeroplasmataceae	0.139466	1	1	1	0.4	0.333333

## Sheet: genus
taxa	Test-Statistic	P	FDR_P	Bonferroni_P	EV_mean	ICE_mean
k__Bacteria;p__Actinobacteria;c__Actinobacteria;o__Actinomycetales;f__Microbacteriaceae;Other	-4.04695	0.000999001	0.033633	0.100899	1.5	10.2222
k__Bacteria;p__Bacteroidetes;c__Sphingobacteriia;o__Sphingobacteriales;f__Sphingobacteriaceae;Other	4.60588	0.000999001	0.033633	0.100899	10.2	2.55556
k__Bacteria;p__Proteobacteria;c__Gammaproteobacteria;o__Enterobacteriales;f__Enterobacteriaceae;g__Pantoea	-3.76115	0.000999001	0.033633	0.100899	7.3	50.1111
k__Bacteria;p__Proteobacteria;c__Gammaproteobacteria;o__Enterobacteriales;f__Enterobacteriaceae;g__Erwinia	-2.78695	0.003996	0.100899	0.403596	0.8	5.88889
k__Bacteria;p__Bacteroidetes;c__Flavobacteriia;o__Flavobacteriales;f__[Weeksellaceae];g__Chryseobacterium	-2.04221	0.013986	0.201798	1	0	1.88889
k__Bacteria;p__Actinobacteria;c__Thermoleophilia;o__Solirubrobacterales;f__Patulibacteraceae;g__Patulibacter	-2.64618	0.016983	0.201798	1	0	2
k__Bacteria;p__Proteobacteria;c__Alphaproteobacteria;o__Rhizobiales;f__Methylobacteriaceae;g__	2.67033	0.016983	0.201798	1	9.7	4.66667
k__Bacteria;p__Proteobacteria;c__Alphaproteobacteria;o__Rhizobiales;f__Rhizobiaceae;g__Agrobacterium	-2.61395	0.016983	0.201798	1	20.4	41.5556
k__Bacteria;p__Proteobacteria;c__Alphaproteobacteria;o__Sphingomonadales;f__Sphingomonadaceae;g__Sphingomonas	-2.48046	0.017982	0.201798	1	2.7	7.22222
k__Bacteria;p__Bacteroidetes;c__Cytophagia;o__Cytophagales;f__Cytophagaceae;g__Dyadobacter	-2.29885	0.025974	0.262338	1	0.2	3.33333
k__Bacteria;p__Proteobacteria;c__Gammaproteobacteria;o__Pseudomonadales;f__Moraxellaceae;g__Acinetobacter	2.06274	0.031968	0.293525	1	1.1	0
k__Bacteria;p__TM7;c__TM7-3;o__EW055;f__;g__	-1.50863	0.03996	0.33633	1	0.4	20.6667
k__Bacteria;p__Actinobacteria;c__Actinobacteria;o__Actinomycetales;f__Streptomycetaceae;g__Streptomyces	2.08144	0.044955	0.349266	1	34.5	15.1111
k__Bacteria;p__Proteobacteria;c__Alphaproteobacteria;o__Rhizobiales;f__Methylobacteriaceae;g__Methylobacterium	-2.03245	0.0599401	0.410323	1	6.6	11.8889
k__Bacteria;p__Actinobacteria;c__Actinobacteria;o__Actinomycetales;f__Nocardioidaceae;g__Pimelobacter	-1.96107	0.0609391	0.410323	1	0.5	1.66667
k__Bacteria;p__Proteobacteria;c__Alphaproteobacteria;o__Rhizobiales;f__Rhizobiaceae;g__Kaistia	2.11511	0.0959041	0.605395	1	0.5	0
k__Bacteria;p__Firmicutes;c__Bacilli;o__Bacillales;f__Bacillaceae;g__Bacillus	1.77264	0.104895	0.616016	1	1.9	0.333333
k__Bacteria;p__Actinobacteria;c__Actinobacteria;o__Actinomycetales;f__Nocardioidaceae;Other	1.70645	0.110889	0.616016	1	20.9	13.4444
k__Bacteria;p__Actinobacteria;c__Actinobacteria;o__Actinomycetales;f__Cellulomonadaceae;g__Cellulomonas	1.78159	0.115884	0.616016	1	0.9	0.111111
k__Bacteria;p__Actinobacteria;c__Actinobacteria;o__Actinomycetales;f__Actinosynnemataceae;Other	1.69226	0.125874	0.619809	1	2.7	1.11111
k__Bacteria;p__Actinobacteria;c__Actinobacteria;o__Actinomycetales;f__Actinosynnemataceae;g__Lentzea	1.64495	0.128871	0.619809	1	11	6
k__Bacteria;p__Actinobacteria;c__Actinobacteria;o__Actinomycetales;f__Microbacteriaceae;g__Rathayibacter	-1.74927	0.13986	0.642085	1	0.1	0.444444
k__Bacteria;p__Actinobacteria;c__Actinobacteria;o__Actinomycetales;f__Nocardiaceae;g__Rhodococcus	-1.45066	0.161838	0.710681	1	0.3	1.55556
k__Bacteria;p__Actinobacteria;c__Actinobacteria;o__Actinomycetales;f__Promicromonosporaceae;g__Promicromonospora	1.47012	0.170829	0.718906	1	8.2	4.88889
k__Bacteria;p__Actinobacteria;c__Actinobacteria;o__Actinomycetales;f__Promicromonosporaceae;g__Xylanimicrobium	1.44356	0.211788	0.855624	1	1.1	0.111111
k__Bacteria;p__Proteobacteria;c__Alphaproteobacteria;o__Sphingomonadales;f__Sphingomonadaceae;g__Kaistobacter	1.41577	0.235764	0.865779	1	0.9	0.222222
k__Bacteria;p__Actinobacteria;c__Actinobacteria;o__Actinomycetales;f__Glycomycetaceae;g__Glycomyces	1.30579	0.23976	0.865779	1	22	12.4444
k__Bacteria;p__Proteobacteria;c__Alphaproteobacteria;o__Sphingomonadales;f__Sphingomonadaceae;g__Sphingobium	1.19723	0.247752	0.865779	1	9	5.44444
k__Bacteria;p__Actinobacteria;c__Actinobacteria;o__Actinomycetales;Other;Other	1.3544	0.258741	0.865779	1	2	0.444444
k__Archaea;p__Crenarchaeota;c__Thaumarchaeota;o__Nitrososphaerales;f__Nitrososphaeraceae;g__Candidatus Nitrososphaera	1.19998	0.25974	0.865779	1	70.4	44.5556
k__Bacteria;p__Firmicutes;c__Bacilli;o__Bacillales;f__Paenibacillaceae;g__Paenibacillus	-1.21372	0.265734	0.865779	1	0.3	1.66667
k__Bacteria;p__Bacteroidetes;c__Cytophagia;o__Cytophagales;f__Cytophagaceae;g__	1.28467	0.283716	0.89548	1	1.7	0.666667
k__Bacteria;p__Actinobacteria;c__Actinobacteria;o__Actinomycetales;f__Streptosporangiaceae;g__Nonomuraea	1.07746	0.317682	0.922106	1	0.8	0.222222
k__Bacteria;p__Actinobacteria;c__Actinobacteria;o__Actinomycetales;f__Microbacteriaceae;g__Microbacterium	-1.09024	0.322677	0.922106	1	2.3	4.33333
k__Bacteria;p__Actinobacteria;c__Actinobacteria;o__Actinomycetales;f__Geodermatophilaceae;Other	-1.01806	0.327672	0.922106	1	0.4	1.11111
k__Bacteria;p__Proteobacteria;c__Betaproteobacteria;o__Burkholderiales;f__Comamonadaceae;g__Variovorax	-1.1408	0.328671	0.922106	1	0.2	0.555556
k__Bacteria;p__Proteobacteria;c__Alphaproteobacteria;o__Caulobacterales;f__Caulobacteraceae;g__Phenylobacterium	1.03425	0.347652	0.938362	1	7.2	5.11111
k__Bacteria;p__Proteobacteria;c__Betaproteobacteria;o__Burkholderiales;f__Comamonadaceae;g__Ramlibacter	1.03305	0.363636	0.938362	1	2.1	1.11111
k__Bacteria;p__Actinobacteria;c__Actinobacteria;o__Actinomycetales;f__Pseudonocardiaceae;g__Pseudonocardia	0.979773	0.367632	0.938362	1	9.5	6.11111
k__Bacteria;p__Chloroflexi;c__Chloroflexi;o__[Roseiflexales];Other;Other	1.01295	0.371628	0.938362	1	1	0.444444
k__Bacteria;p__Proteobacteria;c__Betaproteobacteria;o__Methylophilales;f__Methylophilaceae;Other	-0.909085	0.428571	1	1	0.8	1.77778
k__Bacteria;p__Proteobacteria;c__Gammaproteobacteria;o__Pseudomonadales;f__Pseudomonadaceae;g__Pseudomonas	0.836816	0.437562	1	1	124	80
k__Bacteria;p__Chloroflexi;c__Chloroflexi;o__[Roseiflexales];f__[Kouleothrixaceae];g__	-1.05124	0.43956	1	1	0.1	0.555556
k__Bacteria;p__Proteobacteria;c__Betaproteobacteria;o__Burkholderiales;f__Burkholderiaceae;g__Pandoraea	1.1516	0.466533	1	1	0.9	0.111111
k__Bacteria;p__Bacteroidetes;c__Sphingobacteriia;o__Sphingobacteriales;f__Sphingobacteriaceae;g__	1.41886	0.486513	1	1	0.2	0
k__Bacteria;p__Actinobacteria;c__Actinobacteria;o__Actinomycetales;f__Streptosporangiaceae;Other	1.19833	0.494505	1	1	1.2	0.111111
k__Bacteria;p__Bacteroidetes;c__Cytophagia;o__Cytophagales;f__Cytophagaceae;g__Spirosoma	0.878251	0.4995	1	1	0.5	0.222222
k__Bacteria;p__Actinobacteria;c__Actinobacteria;o__Actinomycetales;f__Mycobacteriaceae;g__Mycobacterium	-0.811351	0.518482	1	1	1.5	2.66667
k__Bacteria;p__Chloroflexi;c__Chloroflexi;o__Herpetosiphonales;f__;g__	-0.669269	0.532468	1	1	2.5	4
k__Bacteria;p__Chloroflexi;c__TK10;o__;f__;g__	-0.699913	0.565435	1	1	0.1	0.222222
k__Bacteria;p__Proteobacteria;c__Alphaproteobacteria;o__Caulobacterales;f__Caulobacteraceae;g__Caulobacter	0.717915	0.576424	1	1	0.5	0.222222
k__Bacteria;p__Actinobacteria;c__Actinobacteria;o__Actinomycetales;f__Nocardioidaceae;g__Nocardioides	0.613173	0.578422	1	1	7.4	5.55556
k__Bacteria;p__Actinobacteria;c__Actinobacteria;o__Actinomycetales;f__Microbacteriaceae;g__Curtobacterium	-0.575943	0.582418	1	1	17.1	23.1111
k__Bacteria;p__Bacteroidetes;c__Sphingobacteriia;o__Sphingobacteriales;f__Sphingobacteriaceae;g__Pedobacter	0.582323	0.584416	1	1	2.9	2.11111
k__Bacteria;p__Actinobacteria;c__Actinobacteria;o__Actinomycetales;f__Micrococcaceae;Other	-0.929899	0.594406	1	1	0.2	1
k__Bacteria;p__Actinobacteria;c__Actinobacteria;o__Actinomycetales;f__Micrococcaceae;g__	-0.549873	0.595405	1	1	18	36.5556
k__Bacteria;p__Proteobacteria;c__Alphaproteobacteria;o__Caulobacterales;f__Caulobacteraceae;Other	0.851963	0.595405	1	1	1.7	0.888889
k__Bacteria;p__Actinobacteria;c__Actinobacteria;o__Actinomycetales;f__Micromonosporaceae;g__Catellatospora	-0.449033	0.6004	1	1	0.4	0.666667
k__Bacteria;p__TM7;c__TM7-3;o__I025;f__;g__	-0.556042	0.622378	1	1	0.5	0.888889
k__Bacteria;p__Proteobacteria;c__Gammaproteobacteria;o__Xanthomonadales;f__Sinobacteraceae;g__Steroidobacter	-0.505608	0.666334	1	1	0.8	1.11111
k__Archaea;p__Crenarchaeota;c__Thaumarchaeota;o__Nitrososphaerales;f__Nitrososphaeraceae;Other	0.424532	0.685315	1	1	8.4	6.66667
k__Bacteria;p__Proteobacteria;c__Betaproteobacteria;o__Burkholderiales;f__Alcaligenaceae;g__Achromobacter	0.460143	0.708292	1	1	1.9	1.55556
k__Bacteria;p__Actinobacteria;c__Actinobacteria;o__Actinomycetales;f__Nocardioidaceae;g__	-0.353495	0.71029	1	1	29.3	33.5556
k__Bacteria;p__Actinobacteria;c__Actinobacteria;o__Actinomycetales;f__Micromonosporaceae;g__	-0.423627	0.712288	1	1	1.1	1.55556
k__Bacteria;p__Proteobacteria;c__Gammaproteobacteria;o__Xanthomonadales;f__Xanthomonadaceae;Other	0.65371	0.72028	1	1	0.4	0.222222
k__Bacteria;p__Proteobacteria;c__Alphaproteobacteria;o__Rhizobiales;Other;Other	0.414695	0.722278	1	1	28.4	24.6667
k__Bacteria;p__[Thermi];c__Deinococci;o__Deinococcales;f__Deinococcaceae;g__Deinococcus	0.42724	0.724276	1	1	2.7	2.11111
k__Bacteria;p__TM7;c__TM7-3;Other;Other;Other	0.738308	0.731269	1	1	2	0.555556
k__Bacteria;p__Proteobacteria;c__Alphaproteobacteria;o__Rhizobiales;f__Rhizobiaceae;g__Shinella	-0.484443	0.733267	1	1	0.4	0.666667
k__Bacteria;p__Proteobacteria;c__Betaproteobacteria;o__Burkholderiales;f__Oxalobacteraceae;g__	0.306164	0.751249	1	1	78.6	71.5556
k__Bacteria;p__Proteobacteria;c__Alphaproteobacteria;o__Rhizobiales;f__Rhizobiaceae;Other	0.33612	0.754246	1	1	4.4	3.77778
k__Bacteria;p__Chloroflexi;c__Chloroflexi;o__Chloroflexales;f__FFCH7168;g__	0.335142	0.781219	1	1	2.7	2.22222
k__Bacteria;p__Proteobacteria;c__Gammaproteobacteria;o__Enterobacteriales;f__Enterobacteriaceae;Other	-0.193041	0.833167	1	1	22.8	24.6667
k__Bacteria;p__Chloroflexi;c__Chloroflexi;o__Chloroflexales;Other;Other	0.275177	0.834166	1	1	1.5	1.22222
k__Bacteria;p__TM7;c__TM7-3;o__;f__;g__	-0.422272	0.845155	1	1	21.1	32.2222
k__Bacteria;p__Bacteroidetes;c__Cytophagia;o__Cytophagales;f__;g__	0.12573	0.852148	1	1	1	0.888889
k__Bacteria;p__Proteobacteria;c__Betaproteobacteria;o__Burkholderiales;f__Oxalobacteraceae;Other	-0.251452	0.852148	1	1	6.2	6.77778
k__Bacteria;p__Proteobacteria;c__Gammaproteobacteria;o__Pseudomonadales;f__Pseudomonadaceae;Other	-0.0878251	0.857143	1	1	0.2	0.222222
k__Bacteria;p__Actinobacteria;c__Actinobacteria;o__Actinomycetales;f__Micrococcaceae;g__Arthrobacter	-0.808316	0.859141	1	1	0.2	0.888889
k__Bacteria;p__Proteobacteria;c__Betaproteobacteria;o__Burkholderiales;f__Oxalobacteraceae;g__Telluria	0.191053	0.862138	1	1	4.8	4.55556
k__Bacteria;p__Chloroflexi;c__Chloroflexi;o__[Roseiflexales];f__;g__	0.347722	0.887113	1	1	0.5	0.333333
k__Bacteria;p__Bacteroidetes;c__[Saprospirae];o__[Saprospirales];f__Chitinophagaceae;g__Flavisolibacter	0.465732	0.888112	1	1	0.6	0.333333
k__Bacteria;p__Proteobacteria;Other;Other;Other;Other	-0.172437	0.895105	1	1	1.1	1.22222
k__Bacteria;p__Proteobacteria;c__Alphaproteobacteria;o__Rhodospirillales;f__Rhodospirillaceae;g__Azospirillum	0.144291	0.933067	1	1	8.3	8
k__Bacteria;p__Bacteroidetes;c__[Saprospirae];o__[Saprospirales];f__Chitinophagaceae;Other	0.149769	0.962038	1	1	2.2	2
k__Bacteria;p__Actinobacteria;c__Actinobacteria;o__Actinomycetales;f__Geodermatophilaceae;g__	0.224613	1	1	1	0.3	0.222222
k__Bacteria;p__Actinobacteria;c__Actinobacteria;o__Actinomycetales;f__Geodermatophilaceae;g__Geodermatophilus	0.365046	1	1	1	0.3	0.222222
k__Bacteria;p__Actinobacteria;c__Actinobacteria;o__Actinomycetales;f__Microbacteriaceae;g__	0.945905	1	1	1	0.1	0
k__Bacteria;p__Actinobacteria;c__Actinobacteria;o__Actinomycetales;f__Microbacteriaceae;g__Agromyces	0.0973558	1	1	1	1	0.888889
k__Bacteria;p__Actinobacteria;c__Actinobacteria;o__Actinomycetales;f__Nocardioidaceae;g__Aeromicrobium	-0.0344838	1	1	1	3.7	3.77778
k__Bacteria;p__Actinobacteria;c__Actinobacteria;o__Actinomycetales;f__Nocardioidaceae;g__Kribbella	-0.176397	1	1	1	0.7	0.777778
k__Bacteria;p__Actinobacteria;c__Thermoleophilia;o__Solirubrobacterales;Other;Other	-0.157651	1	1	1	0.6	0.666667
k__Bacteria;p__Chloroflexi;c__TK10;o__AKYG885;f__Dolo_23;g__	-0.126402	1	1	1	0.6	0.666667
k__Bacteria;p__Firmicutes;c__Bacilli;o__Bacillales;f__Alicyclobacillaceae;g__Alicyclobacillus	0.206413	1	1	1	0.4	0.333333
k__Bacteria;p__Proteobacteria;c__Alphaproteobacteria;o__Caulobacterales;f__Caulobacteraceae;g__	-0.100266	1	1	1	0.5	0.555556
k__Bacteria;p__Proteobacteria;c__Alphaproteobacteria;o__Caulobacterales;f__Caulobacteraceae;g__Mycoplana	0.0609311	1	1	1	0.7	0.666667
k__Bacteria;p__Proteobacteria;c__Alphaproteobacteria;o__Rhizobiales;f__Bradyrhizobiaceae;g__Bradyrhizobium	-0.0878251	1	1	1	0.2	0.222222
k__Bacteria;p__Proteobacteria;c__Alphaproteobacteria;o__Rhizobiales;f__Phyllobacteriaceae;g__Phyllobacterium	-0.0859914	1	1	1	0.3	0.333333
k__Bacteria;p__Proteobacteria;c__Betaproteobacteria;o__Burkholderiales;Other;Other	-0.135824	1	1	1	0.4	0.444444
k__Bacteria;p__Proteobacteria;c__Betaproteobacteria;o__Burkholderiales;f__Comamonadaceae;g__Rubrivivax	-0.135824	1	1	1	0.4	0.444444
k__Bacteria;p__Tenericutes;c__Mollicutes;o__Anaeroplasmatales;f__Anaeroplasmataceae;g__Asteroleplasma	0.139466	1	1	1	0.4	0.333333

## Sheet: Simper
Taxon	Dissimilarity Contrib. %
k__Bacteria;p__Actinobacteria;c__Actinobacteria;o__Actinomycetales;f__Actinosynnemataceae	1.461
k__Bacteria;p__Actinobacteria;c__Actinobacteria;o__Actinomycetales;f__Cellulomonadaceae	0.1344
k__Bacteria;p__Actinobacteria;c__Actinobacteria;o__Actinomycetales;f__Geodermatophilaceae	0.2588
k__Bacteria;p__Actinobacteria;c__Actinobacteria;o__Actinomycetales;f__Glycomycetaceae	2.667
k__Bacteria;p__Actinobacteria;c__Actinobacteria;o__Actinomycetales;f__Microbacteriaceae	4.354
k__Bacteria;p__Actinobacteria;c__Actinobacteria;o__Actinomycetales;f__Micrococcaceae	7.292
k__Bacteria;p__Actinobacteria;c__Actinobacteria;o__Actinomycetales;f__Micromonosporaceae	0.3666
k__Bacteria;p__Actinobacteria;c__Actinobacteria;o__Actinomycetales;f__Mycobacteriaceae	0.3964
k__Bacteria;p__Actinobacteria;c__Actinobacteria;o__Actinomycetales;f__Nocardiaceae	0.2405
k__Bacteria;p__Actinobacteria;c__Actinobacteria;o__Actinomycetales;f__Nocardioidaceae	4.105
k__Bacteria;p__Actinobacteria;c__Actinobacteria;o__Actinomycetales;f__Promicromonosporaceae	1.007
k__Bacteria;p__Actinobacteria;c__Actinobacteria;o__Actinomycetales;f__Pseudonocardiaceae	1.259
k__Bacteria;p__Actinobacteria;c__Actinobacteria;o__Actinomycetales;f__Streptomycetaceae	3.744
k__Bacteria;p__Actinobacteria;c__Actinobacteria;o__Actinomycetales;f__Streptosporangiaceae	0.3251
k__Bacteria;p__Actinobacteria;c__Actinobacteria;o__Actinomycetales;Other	0.2853
k__Bacteria;p__Actinobacteria;c__Thermoleophilia;o__Solirubrobacterales;f__Patulibacteraceae	0.2986
k__Bacteria;p__Actinobacteria;c__Thermoleophilia;o__Solirubrobacterales;Other	0.1294
k__Bacteria;p__Proteobacteria;c__Alphaproteobacteria;o__Caulobacterales;f__Caulobacteraceae	0.8493
k__Bacteria;p__Proteobacteria;c__Alphaproteobacteria;o__Rhizobiales;f__Bradyrhizobiaceae	0.0564
k__Bacteria;p__Proteobacteria;c__Alphaproteobacteria;o__Rhizobiales;f__Methylobacteriaceae	0.7779
k__Bacteria;p__Proteobacteria;c__Alphaproteobacteria;o__Rhizobiales;f__Phyllobacteriaceae	0.08459
k__Bacteria;p__Proteobacteria;c__Alphaproteobacteria;o__Rhizobiales;f__Rhizobiaceae	4.148
k__Bacteria;p__Proteobacteria;c__Alphaproteobacteria;o__Rhizobiales;Other	3.065
k__Bacteria;p__Proteobacteria;c__Alphaproteobacteria;o__Rhodospirillales;f__Rhodospirillaceae	0.7414
k__Bacteria;p__Proteobacteria;c__Alphaproteobacteria;o__Sphingomonadales;f__Sphingomonadaceae	1.075
k__Bacteria;p__Proteobacteria;c__Betaproteobacteria;o__Burkholderiales;f__Alcaligenaceae	0.2637
k__Bacteria;p__Proteobacteria;c__Betaproteobacteria;o__Burkholderiales;f__Burkholderiaceae	0.1443
k__Bacteria;p__Proteobacteria;c__Betaproteobacteria;o__Burkholderiales;f__Comamonadaceae	0.4362
k__Bacteria;p__Proteobacteria;c__Betaproteobacteria;o__Burkholderiales;f__Oxalobacteraceae	8.39
k__Bacteria;p__Proteobacteria;c__Betaproteobacteria;o__Burkholderiales;Other	0.09289
k__Bacteria;p__Proteobacteria;c__Betaproteobacteria;o__Methylophilales;f__Methylophilaceae	0.2952
k__Bacteria;p__Proteobacteria;c__Gammaproteobacteria;o__Enterobacteriales;f__Enterobacteriaceae	8.979
k__Bacteria;p__Proteobacteria;c__Gammaproteobacteria;o__Pseudomonadales;f__Moraxellaceae	0.1642
k__Bacteria;p__Proteobacteria;c__Gammaproteobacteria;o__Pseudomonadales;f__Pseudomonadaceae	17.25
k__Bacteria;p__Proteobacteria;c__Gammaproteobacteria;o__Xanthomonadales;f__Sinobacteraceae	0.1957
k__Bacteria;p__Proteobacteria;c__Gammaproteobacteria;o__Xanthomonadales;f__Xanthomonadaceae	0.07298
k__Bacteria;p__Proteobacteria;Other;Other;Other	0.2239
k__Bacteria;p__Firmicutes;c__Bacilli;o__Bacillales;f__Alicyclobacillaceae	0.08625
k__Bacteria;p__Firmicutes;c__Bacilli;o__Bacillales;f__Bacillaceae	0.2637
k__Bacteria;p__Firmicutes;c__Bacilli;o__Bacillales;f__Paenibacillaceae	0.2438
k__Bacteria;p__TM7;c__TM7-3;o__;f__	6.192
k__Bacteria;p__TM7;c__TM7-3;o__EW055;f__	3.085
k__Bacteria;p__TM7;c__TM7-3;o__I025;f__	0.1808
k__Bacteria;p__TM7;c__TM7-3;Other;Other	0.3583
k__Bacteria;p__Bacteroidetes;c__[Saprospirae];o__[Saprospirales];f__Chitinophagaceae	0.481
k__Bacteria;p__Bacteroidetes;c__Cytophagia;o__Cytophagales;f__	0.2223
k__Bacteria;p__Bacteroidetes;c__Cytophagia;o__Cytophagales;f__Cytophagaceae	0.554
k__Bacteria;p__Bacteroidetes;c__Flavobacteriia;o__Flavobacteriales;f__[Weeksellaceae]	0.282
k__Bacteria;p__Bacteroidetes;c__Sphingobacteriia;o__Sphingobacteriales;f__Sphingobacteriaceae	1.295
k__Bacteria;p__Chloroflexi;c__Chloroflexi;o__[Roseiflexales];f__	0.1078
k__Bacteria;p__Chloroflexi;c__Chloroflexi;o__[Roseiflexales];f__[Kouleothrixaceae]	0.09123
k__Bacteria;p__Chloroflexi;c__Chloroflexi;o__[Roseiflexales];Other	0.1659
k__Bacteria;p__Chloroflexi;c__Chloroflexi;o__Chloroflexales;f__FFCH7168	0.4661
k__Bacteria;p__Chloroflexi;c__Chloroflexi;o__Chloroflexales;Other	0.3035
k__Bacteria;p__Chloroflexi;c__Chloroflexi;o__Herpetosiphonales;f__	0.6751
k__Bacteria;p__Chloroflexi;c__TK10;o__;f__	0.04147
k__Bacteria;p__Chloroflexi;c__TK10;o__AKYG885;f__Dolo_23	0.1426
other	0.4993
k__Archaea;p__Crenarchaeota;c__Thaumarchaeota;o__Nitrososphaerales;f__Nitrososphaeraceae	8.629

## Sheet: genus (gram pos)
OTU	Test-Statistic	P	FDR_P	Bonferroni_P	EV_mean	ICE_mean			log 2 fold	minus log p	% RA
k__Bacteria;p__Actinobacteria;c__Actinobacteria;o__Actinomycetales;f__Microbacteriaceae;Other	-4.15235	0.001998	0.0759241	0.0759241	1.5	14.125		1	2.59694	2.6994	3.50336
k__Bacteria;p__Actinobacteria;c__Thermoleophilia;o__Solirubrobacterales;f__Patulibacteraceae;g__Patulibacter	-3.50214	0.00599401	0.113886	0.227772	0.1	2.125		2	1.50635	2.22228	0.498879
k__Bacteria;p__Firmicutes;c__Bacilli;o__Bacillales;f__Bacillaceae;g__Bacillus	2.08741	0.0529471	0.614985	1	3	0.5		3	-1.41504	1.27616	0.784753
k__Bacteria;p__Actinobacteria;c__Actinobacteria;o__Actinomycetales;f__Microbacteriaceae;g__Rathayibacter	-2.10819	0.0649351	0.614985	1	0	0.5		4	0.584963	1.18752	0.112108
k__Bacteria;p__Actinobacteria;c__Actinobacteria;o__Actinomycetales;f__Streptomycetaceae;g__Streptomyces	1.90745	0.0809191	0.614985	1	35.2	17.875		5	-0.939513	1.09195	11.9002
k__Bacteria;p__Actinobacteria;c__Actinobacteria;o__Actinomycetales;f__Microbacteriaceae;g__Microbacterium	-1.65905	0.107892	0.665335	1	2.8	6.75		6	1.0282	0.96701	2.14126
k__Bacteria;p__Actinobacteria;c__Actinobacteria;o__Actinomycetales;f__Nocardioidaceae;Other	1.50451	0.163836	0.665335	1	29.5	16.875		7	-0.770866	0.78559	10.398
k__Bacteria;p__Actinobacteria;c__Actinobacteria;o__Actinomycetales;f__Promicromonosporaceae;g__Promicromonospora	1.40599	0.17982	0.665335	1	8	5.375		8	-0.4975	0.745162	2.99888
k__Bacteria;p__Actinobacteria;c__Actinobacteria;o__Actinomycetales;f__Micrococcaceae;g__Arthrobacter	-1.36399	0.195804	0.665335	1	0	0.75		9	0.807355	0.708178	0.168161
k__Bacteria;p__Actinobacteria;c__Actinobacteria;o__Actinomycetales;f__Actinosynnemataceae;g__Lentzea	1.3682	0.204795	0.665335	1	11.5	7.375		10	-0.577767	0.68868	4.23206
k__Bacteria;p__Actinobacteria;c__Actinobacteria;o__Actinomycetales;f__Streptosporangiaceae;g__Nonomuraea	1.47114	0.228771	0.665335	1	0.7	0		11	-0.765535	0.640599	0.156951
k__Bacteria;p__Actinobacteria;c__Actinobacteria;o__Actinomycetales;f__Cellulomonadaceae;g__Cellulomonas	1.41586	0.245754	0.665335	1	1.3	0.125		12	-1.03171	0.609499	0.319507
k__Bacteria;p__Actinobacteria;c__Actinobacteria;o__Actinomycetales;f__Promicromonosporaceae;g__Xylanimicrobium	1.42332	0.268731	0.665335	1	1	0.125		13	-0.830075	0.570682	0.252242
k__Bacteria;p__Actinobacteria;c__Actinobacteria;o__Actinomycetales;f__Actinosynnemataceae;Other	1.23917	0.275724	0.665335	1	3.1	1.75		14	-0.576192	0.559525	1.08744
k__Bacteria;p__Actinobacteria;c__Actinobacteria;o__Actinomycetales;f__Microbacteriaceae;g__Curtobacterium	-1.12385	0.278721	0.665335	1	19.6	31.875		15	0.674347	0.55483	11.5415
k__Bacteria;p__Actinobacteria;c__Actinobacteria;o__Actinomycetales;f__Nocardioidaceae;g__Pimelobacter	-1.2429	0.284715	0.665335	1	1.2	2.625		16	0.720477	0.545589	0.857623
k__Bacteria;p__Actinobacteria;c__Actinobacteria;o__Actinomycetales;f__Mycobacteriaceae;g__Mycobacterium	-1.16312	0.30969	0.665335	1	1.4	3.25		17	0.824428	0.509072	1.0426
k__Bacteria;p__Actinobacteria;c__Actinobacteria;o__Actinomycetales;f__Glycomycetaceae;g__Glycomyces	1.03578	0.326673	0.665335	1	21.8	14.125		18	-0.592099	0.485886	8.05493
k__Bacteria;p__Actinobacteria;c__Actinobacteria;o__Actinomycetales;f__Nocardiaceae;g__Rhodococcus	-1.07813	0.332667	0.665335	1	0.6	1.625		19	0.714246	0.47799	0.498879
k__Bacteria;p__Actinobacteria;c__Actinobacteria;o__Actinomycetales;f__Geodermatophilaceae;g__Geodermatophilus	1.25926	0.380619	0.710649	1	1.1	0.25		20	-0.748461	0.419509	0.302691
k__Bacteria;p__Actinobacteria;c__Actinobacteria;o__Actinomycetales;f__Geodermatophilaceae;g__	-1.11417	0.422577	0.710649	1	0.3	0.75		21	0.428843	0.374094	0.235426
k__Bacteria;p__Firmicutes;c__Bacilli;o__Bacillales;f__Paenibacillaceae;g__Paenibacillus	-1.06853	0.448551	0.710649	1	0.3	1.375		22	0.869416	0.348188	0.375561
k__Bacteria;p__Actinobacteria;c__Actinobacteria;o__Actinomycetales;f__Nocardioidaceae;g__	-0.807616	0.453546	0.710649	1	31.3	40.125		23	0.348482	0.343378	16.0146
k__Bacteria;p__Actinobacteria;c__Actinobacteria;o__Actinomycetales;f__Streptosporangiaceae;Other	1.00631	0.462537	0.710649	1	1	0.25		24	-0.678072	0.334853	0.280269
k__Bacteria;p__Actinobacteria;c__Actinobacteria;o__Actinomycetales;f__Nocardioidaceae;g__Nocardioides	0.851021	0.467532	0.710649	1	9.5	5.125		25	-0.777608	0.330188	3.27915
k__Bacteria;p__Actinobacteria;c__Actinobacteria;o__Actinomycetales;f__Nocardioidaceae;g__Aeromicrobium	-0.628616	0.534466	0.748394	1	4.4	6.25		26	0.425022	0.27208	2.38789
k__Bacteria;p__Actinobacteria;c__Actinobacteria;o__Actinomycetales;f__Pseudonocardiaceae;g__Pseudonocardia	0.654671	0.545455	0.748394	1	10	7.625		27	-0.350907	0.263241	3.95179
k__Bacteria;p__Actinobacteria;c__Actinobacteria;o__Actinomycetales;f__Micrococcaceae;g__	-0.414818	0.551449	0.748394	1	15.4	24.375		28	0.629712	0.258495	8.91816
k__Bacteria;p__Actinobacteria;c__Actinobacteria;o__Actinomycetales;Other;Other	-0.647185	0.592408	0.754179	1	1	1.375		29	0.247928	0.227379	0.532511
k__Bacteria;p__Actinobacteria;c__Actinobacteria;o__Actinomycetales;f__Micrococcaceae;Other	-0.857332	0.595405	0.754179	1	0.2	0.625		30	0.437405	0.225188	0.184978
k__Bacteria;p__Actinobacteria;c__Actinobacteria;o__Actinomycetales;f__Micromonosporaceae;g__	-0.713972	0.65035	0.797203	1	1.1	2.375		31	0.684498	0.186853	0.779148
k__Bacteria;p__Actinobacteria;c__Thermoleophilia;o__Solirubrobacterales;Other;Other	0.464351	0.768232	0.893833	1	1.1	0.75		32	-0.263034	0.114508	0.414798
k__Bacteria;p__Actinobacteria;c__Actinobacteria;o__Actinomycetales;f__Micromonosporaceae;g__Catellatospora	-0.470317	0.776224	0.893833	1	0.4	0.625		33	0.215013	0.110013	0.229821
k__Bacteria;p__Actinobacteria;c__Actinobacteria;o__Actinomycetales;f__Microbacteriaceae;g__Agromyces	0.132935	0.838162	0.936769	1	1	0.875		34	-0.0931094	0.0766721	0.420404
k__Bacteria;p__Actinobacteria;c__Actinobacteria;o__Actinomycetales;f__Geodermatophilaceae;Other	0.115597	0.956044	1	1	1.3	1.125		35	-0.114171	0.0195221	0.543722
k__Bacteria;p__Actinobacteria;c__Actinobacteria;o__Actinomycetales;f__Microbacteriaceae;g__	-0.158238	1	1	1	0.1	0.125		36	0.0324215	0	0.0504484
k__Bacteria;p__Actinobacteria;c__Actinobacteria;o__Actinomycetales;f__Nocardioidaceae;g__Kribbella	-0.0657685	1	1	1	0.6	0.625		37	0.0223678	0	0.274664
k__Bacteria;p__Firmicutes;c__Bacilli;o__Bacillales;f__Alicyclobacillaceae;g__Alicyclobacillus	-0.0657685	1	1	1	0.6	0.625		38	0.0223678	0	0.274664

## Sheet: genus (gram neg)
OTU	Test-Statistic	P	FDR_P	Bonferroni_P	EV_mean	ICE_mean			log 2 fold	minus log p	% RA
k__Bacteria;p__Proteobacteria;c__Gammaproteobacteria;o__Enterobacteriales;f__Enterobacteriaceae;g__Pantoea	-3.77607	0.001998	0.0786713	0.125874	7.1	47		1	2.56704	2.6994	5.77991
k__Bacteria;p__Bacteroidetes;c__Cytophagia;o__Cytophagales;f__Cytophagaceae;g__Dyadobacter	-2.88603	0.002997	0.0786713	0.188811	0	3.55556		2	2.18763	2.52331	0.379867
k__Bacteria;p__Bacteroidetes;c__Sphingobacteriia;o__Sphingobacteriales;f__Sphingobacteriaceae;Other	3.16032	0.004995	0.0786713	0.314685	9.6	3.22222		3	-1.32799	2.30146	1.3699
k__Bacteria;p__Proteobacteria;c__Gammaproteobacteria;o__Enterobacteriales;f__Enterobacteriaceae;g__Erwinia	-2.68328	0.004995	0.0786713	0.314685	0.7	5.33333		4	1.89743	2.30146	0.644587
k__Bacteria;p__Bacteroidetes;c__Flavobacteriia;o__Flavobacteriales;f__[Weeksellaceae];g__Chryseobacterium	-2.5291	0.00699301	0.0881119	0.440559	0.1	1.66667		5	1.27753	2.15534	0.188746
k__Bacteria;p__Proteobacteria;c__Alphaproteobacteria;o__Rhizobiales;f__Methylobacteriaceae;g__Methylobacterium	-3.06329	0.013986	0.125874	0.881119	5.9	11.8889		6	0.90146	1.85431	1.90052
k__Bacteria;p__TM7;c__TM7-3;o__EW055;f__;g__	-1.32194	0.014985	0.125874	0.944056	0.4	29.2222		7	4.43211	1.82434	3.16477
k__Bacteria;p__Proteobacteria;c__Alphaproteobacteria;o__Rhizobiales;f__Methylobacteriaceae;g__	2.84334	0.015984	0.125874	1	9.9	4.11111		8	-1.09262	1.79631	1.49691
k__Bacteria;p__Proteobacteria;c__Alphaproteobacteria;o__Sphingomonadales;f__Sphingomonadaceae;g__Sphingomonas	-2.60968	0.024975	0.16993	1	2.3	6.88889		9	1.25736	1.60249	0.981719
k__Bacteria;p__Proteobacteria;c__Alphaproteobacteria;o__Rhizobiales;f__Rhizobiaceae;g__Agrobacterium	-2.51662	0.026973	0.16993	1	19.9	40.1111		10	0.976025	1.56907	6.41144
k__Bacteria;p__Proteobacteria;c__Gammaproteobacteria;o__Pseudomonadales;f__Moraxellaceae;g__Acinetobacter	1.83174	0.0939061	0.537826	1	1	0		11	-1	1.02731	0.106838
k__Bacteria;p__Proteobacteria;c__Betaproteobacteria;o__Burkholderiales;f__Comamonadaceae;g__Variovorax	-1.88097	0.107892	0.566434	1	0.1	0.777778		12	0.692571	0.96701	0.0937797
k__Bacteria;p__Proteobacteria;c__Alphaproteobacteria;o__Caulobacterales;f__Caulobacteraceae;g__Caulobacter	1.90764	0.134865	0.653577	1	0.6	0.111111		13	-0.526069	0.8701	0.0759734
k__Bacteria;p__Proteobacteria;c__Alphaproteobacteria;o__Caulobacterales;f__Caulobacteraceae;g__Phenylobacterium	1.42059	0.16983	0.69601	1	7.9	4.88889		14	-0.59581	0.769985	1.36633
k__Bacteria;p__Bacteroidetes;c__Cytophagia;o__Cytophagales;f__Cytophagaceae;g__	1.55762	0.174825	0.69601	1	1.7	0.444444		15	-0.902445	0.757396	0.229107
k__Bacteria;p__Proteobacteria;Other;Other;Other;Other	-1.36937	0.183816	0.69601	1	0.6	1.44444		16	0.611435	0.735616	0.218424
k__Archaea;p__Crenarchaeota;c__Thaumarchaeota;o__Nitrososphaerales;f__Nitrososphaeraceae;g__Candidatus Nitrososphaera	1.41846	0.187812	0.69601	1	69	39.3333		17	-0.795382	0.726276	11.5741
k__Bacteria;p__Tenericutes;c__Mollicutes;o__Anaeroplasmatales;f__Anaeroplasmataceae;g__Asteroleplasma	-1.49561	0.206793	0.723776	1	0	0.333333		18	0.415037	0.684464	0.0356125
k__Bacteria;p__Proteobacteria;c__Alphaproteobacteria;o__Sphingomonadales;f__Sphingomonadaceae;g__Sphingobium	1.24796	0.220779	0.732057	1	7.4	4.11111		19	-0.716752	0.656042	1.22982
k__Bacteria;p__Chloroflexi;c__Chloroflexi;o__Chloroflexales;f__FFCH7168;g__	1.2707	0.243756	0.732359	1	3.5	1.44444		20	-0.880418	0.613044	0.528253
k__Bacteria;p__Proteobacteria;c__Betaproteobacteria;o__Burkholderiales;f__Alcaligenaceae;g__Achromobacter	1.24877	0.253746	0.732359	1	2.3	1.11111		21	-0.644464	0.5956	0.364435
k__Bacteria;p__Proteobacteria;c__Betaproteobacteria;o__Methylophilales;f__Methylophilaceae;Other	-1.22899	0.255744	0.732359	1	0.6	1.77778		22	0.795859	0.592194	0.254036
k__Bacteria;p__Proteobacteria;c__Alphaproteobacteria;o__Rhizobiales;Other;Other	1.18762	0.280719	0.73588	1	26.9	18.7778		23	-0.496385	0.551728	4.8801
k__Bacteria;p__Proteobacteria;c__Alphaproteobacteria;o__Sphingomonadales;f__Sphingomonadaceae;g__Kaistobacter	1.16968	0.28971	0.73588	1	0.9	0.333333		24	-0.510962	0.538036	0.131766
k__Bacteria;p__Proteobacteria;c__Gammaproteobacteria;o__Pseudomonadales;f__Pseudomonadaceae;g__Pseudomonas	1.07187	0.300699	0.73588	1	115.6	70.1111		25	-0.713421	0.521868	19.8409
k__Bacteria;p__Proteobacteria;c__Alphaproteobacteria;o__Caulobacterales;f__Caulobacteraceae;Other	1.19975	0.303696	0.73588	1	1.9	0.777778		26	-0.705978	0.51756	0.286087
k__Bacteria;p__Proteobacteria;c__Alphaproteobacteria;o__Rhodospirillales;f__Rhodospirillaceae;g__Azospirillum	-0.893355	0.427572	0.847902	1	6.4	8.66667		27	0.385493	0.36899	1.60969
k__Bacteria;p__Proteobacteria;c__Alphaproteobacteria;o__Rhizobiales;f__Rhizobiaceae;Other	0.823655	0.440559	0.847902	1	4.8	3.55556		28	-0.348426	0.355995	0.892688
k__Bacteria;p__Bacteroidetes;c__[Saprospirae];o__[Saprospirales];f__Chitinophagaceae;g__Flavisolibacter	1.10216	0.441558	0.847902	1	0.7	0.111111		29	-0.613532	0.355012	0.0866572
k__Bacteria;p__Chloroflexi;c__Chloroflexi;o__[Roseiflexales];f__[Kouleothrixaceae];g__	-1.02338	0.443556	0.847902	1	0.1	0.444444		30	0.393011	0.353051	0.0581671
k__Archaea;p__Crenarchaeota;c__Thaumarchaeota;o__Nitrososphaerales;f__Nitrososphaeraceae;Other	0.818603	0.456543	0.847902	1	8	5.11111		31	-0.55849	0.340518	1.40076
k__Bacteria;p__Proteobacteria;c__Alphaproteobacteria;o__Rhizobiales;f__Rhizobiaceae;g__Kaistia	1.12724	0.461538	0.847902	1	0.4	0.111111		32	-0.333424	0.335792	0.0546059
k__Bacteria;p__Proteobacteria;c__Gammaproteobacteria;o__Pseudomonadales;f__Pseudomonadaceae;Other	1.23848	0.471528	0.847902	1	0.4	0		33	-0.485427	0.326492	0.042735
k__Bacteria;p__Chloroflexi;c__TK10;o__;f__;g__	-1.02338	0.47952	0.847902	1	0.1	0.444444		34	0.393011	0.319193	0.0581671
k__Bacteria;p__Proteobacteria;c__Alphaproteobacteria;o__Rhizobiales;f__Bradyrhizobiaceae;g__Bradyrhizobium	-0.876256	0.481518	0.847902	1	0.3	0.666667		35	0.358454	0.317387	0.103276
k__Bacteria;p__Chloroflexi;c__Chloroflexi;o__[Roseiflexales];Other;Other	0.778846	0.484515	0.847902	1	1	0.555556		36	-0.36257	0.314692	0.166192
k__Bacteria;p__Bacteroidetes;c__Sphingobacteriia;o__Sphingobacteriales;f__Sphingobacteriaceae;g__Pedobacter	-0.636494	0.562438	0.92103	1	3.2	4.44444		37	0.374396	0.249926	0.816714
k__Bacteria;p__Chloroflexi;c__Chloroflexi;o__Chloroflexales;Other;Other	0.698193	0.584416	0.92103	1	1.4	0.777778		38	-0.432959	0.233278	0.232669
k__Bacteria;p__Proteobacteria;c__Gammaproteobacteria;o__Xanthomonadales;f__Xanthomonadaceae;Other	-0.653296	0.589411	0.92103	1	0.3	0.555556		39	0.258918	0.229582	0.0914055
k__Bacteria;p__Chloroflexi;c__TK10;o__AKYG885;f__Dolo_23;g__	0.733909	0.591409	0.92103	1	0.7	0.333333		40	-0.350497	0.228112	0.110399
k__Bacteria;p__Chloroflexi;c__Chloroflexi;o__[Roseiflexales];f__;g__	0.800029	0.599401	0.92103	1	0.6	0.222222		41	-0.388565	0.222283	0.0878443
k__Bacteria;p__Bacteroidetes;c__Cytophagia;o__Cytophagales;f__;g__	0.545045	0.661339	0.934479	1	1.1	0.666667		42	-0.333424	0.179576	0.188746
k__Bacteria;p__Proteobacteria;c__Betaproteobacteria;o__Burkholderiales;f__Oxalobacteraceae;g__	0.426854	0.662338	0.934479	1	74.6	65.1111		43	-0.193493	0.178921	14.9264
k__Bacteria;p__Proteobacteria;c__Betaproteobacteria;o__Burkholderiales;f__Comamonadaceae;g__Rubrivivax	0.848691	0.668332	0.934479	1	0.6	0.222222		44	-0.388565	0.175008	0.0878443
k__Bacteria;p__Proteobacteria;c__Alphaproteobacteria;o__Rhizobiales;f__Rhizobiaceae;g__Shinella	-0.802126	0.677323	0.934479	1	0.2	0.555556		45	0.374396	0.169204	0.0807217
k__Bacteria;p__Proteobacteria;c__Betaproteobacteria;o__Burkholderiales;f__Comamonadaceae;g__Ramlibacter	0.462934	0.682318	0.934479	1	2	1.55556		46	-0.231326	0.166013	0.379867
k__Bacteria;p__Proteobacteria;c__Betaproteobacteria;o__Burkholderiales;f__Oxalobacteraceae;Other	-0.38481	0.701299	0.940039	1	6.9	7.88889		47	0.17015	0.154097	1.58001
k__Bacteria;p__Bacteroidetes;c__[Saprospirae];o__[Saprospirales];f__Chitinophagaceae;Other	0.456821	0.722278	0.94799	1	2	1.55556		48	-0.231326	0.141296	0.379867
k__Bacteria;p__Proteobacteria;c__Betaproteobacteria;o__Burkholderiales;f__Burkholderiaceae;g__Pandoraea	0.718034	0.742258	0.954331	1	1.1	0.444444		49	-0.539875	0.129445	0.165005
k__Bacteria;p__Chloroflexi;c__Chloroflexi;o__Herpetosiphonales;f__;g__	-0.32269	0.785215	0.969971	1	2.4	3		50	0.234465	0.105012	0.576923
k__Bacteria;p__Proteobacteria;c__Alphaproteobacteria;o__Caulobacterales;f__Caulobacteraceae;g__	-0.293486	0.785215	0.969971	1	0.4	0.555556		51	0.152003	0.105012	0.102089
k__Bacteria;p__TM7;c__TM7-3;o__;f__;g__	-0.380982	0.804196	0.974314	1	19.1	28		52	0.528857	0.0946382	5.03205
k__Bacteria;p__Proteobacteria;c__Gammaproteobacteria;o__Xanthomonadales;f__Sinobacteraceae;g__Steroidobacter	0.185507	0.859141	1	1	1	0.888889		53	-0.0824622	0.0659356	0.201804
k__Bacteria;p__Proteobacteria;c__Betaproteobacteria;o__Burkholderiales;f__Oxalobacteraceae;g__Telluria	-0.169333	0.891109	1	1	4.1	4.33333		54	0.0645403	0.0500692	0.900997
k__Bacteria;p__[Thermi];c__Deinococci;o__Deinococcales;f__Deinococcaceae;g__Deinococcus	-0.124221	0.914086	1	1	3.2	3.44444		55	0.0816138	0.039013	0.709877
k__Bacteria;p__TM7;c__TM7-3;o__I025;f__;g__	-0.247274	0.921079	1	1	0.7	0.888889		56	0.152003	0.0357032	0.169753
k__Bacteria;p__Proteobacteria;c__Gammaproteobacteria;o__Enterobacteriales;f__Enterobacteriaceae;Other	-0.0641924	0.96004	1	1	21.3	21.8889		57	0.0376037	0.0177107	4.6142
k__Bacteria;p__Bacteroidetes;c__Cytophagia;o__Cytophagales;f__Cytophagaceae;g__Spirosoma	-0.112258	1	1	1	0.2	0.222222		58	0.0264722	0	0.0451092
k__Bacteria;p__Bacteroidetes;c__Sphingobacteriia;o__Sphingobacteriales;f__Sphingobacteriaceae;g__	-0.0745478	1	1	1	0.1	0.111111		59	0.0144996	0	0.0225546
k__Bacteria;p__Proteobacteria;c__Alphaproteobacteria;o__Caulobacterales;f__Caulobacteraceae;g__Mycoplana	0.0703086	1	1	1	0.7	0.666667		60	-0.0285692	0	0.146011
k__Bacteria;p__Proteobacteria;c__Alphaproteobacteria;o__Rhizobiales;f__Phyllobacteriaceae;g__Phyllobacterium	-0.0878251	1	1	1	0.2	0.222222		61	0.0264722	0	0.0451092
k__Bacteria;p__Proteobacteria;c__Betaproteobacteria;o__Burkholderiales;Other;Other	0.13977	1	1	1	0.5	0.444444		62	-0.0544478	0	0.100902
k__Bacteria;p__TM7;c__TM7-3;Other;Other;Other	0.517996	1	1	1	1.3	0.555556		63	-0.564204	0	0.198243

## Sheet: OTU (gram pos)
OTU	Test-Statistic	P	FDR_P	Bonferroni_P	EV_mean	ICE_mean	taxonomy		log 2 fold	minus log p	% RA
126	-4.95791	0.000999001	0.0649351	0.0649351	0.2	5.375	k__Bacteria;p__Actinobacteria;c__Actinobacteria;o__Actinomycetales;f__Microbacteriaceae	1	2.40939	3.00043	1.25
30	-3.19105	0.002997	0.0865801	0.194805	1.3	8.75	k__Bacteria;p__Actinobacteria;c__Actinobacteria;o__Actinomycetales;f__Microbacteriaceae	2	2.08377	2.52331	2.25336
89	-3.50214	0.003996	0.0865801	0.25974	0.1	2.125	k__Bacteria;p__Actinobacteria;c__Thermoleophilia;o__Solirubrobacterales;f__Patulibacteraceae;g__Patulibacter;s__	3	1.50635	2.39837	0.498879
198	-2.6774	0.024975	0.405844	1	0	0.625	k__Bacteria;p__Actinobacteria;c__Actinobacteria;o__Actinomycetales;f__Nocardioidaceae;g__Nocardioides	4	0.70044	1.60249	0.140135
19	2.28779	0.043956	0.530303	1	14.1	6.375	k__Bacteria;p__Actinobacteria;c__Actinobacteria;o__Actinomycetales;f__Streptomycetaceae;g__Streptomyces;s__	5	-1.03383	1.35698	4.59081
99	2.08741	0.048951	0.530303	1	3	0.5	k__Bacteria;p__Firmicutes;c__Bacilli;o__Bacillales;f__Bacillaceae;g__Bacillus	6	-1.41504	1.31024	0.784753
199	-2.10819	0.0719281	0.53719	1	0	0.5	k__Bacteria;p__Actinobacteria;c__Actinobacteria;o__Actinomycetales;f__Microbacteriaceae;g__Rathayibacter;s__caricis	7	0.584963	1.1431	0.112108
179	2.10171	0.0809191	0.53719	1	1.5	0.375	k__Bacteria;p__Actinobacteria;c__Actinobacteria;o__Actinomycetales;f__Nocardioidaceae	8	-0.862496	1.09195	0.420404
170	-1.4074	0.0849151	0.53719	1	0	1.375	k__Bacteria;p__Firmicutes;c__Bacilli;o__Bacillales;f__Paenibacillaceae;g__Paenibacillus;s__	9	1.24793	1.07102	0.308296
175	1.92154	0.0859141	0.53719	1	3	0.75	k__Bacteria;p__Actinobacteria;c__Actinobacteria;o__Actinomycetales;f__Streptomycetaceae;g__Streptomyces;s__	10	-1.19265	1.06594	0.840807
117	1.87566	0.0909091	0.53719	1	2.5	0.875	k__Bacteria;p__Actinobacteria;c__Actinobacteria;o__Actinomycetales;f__Nocardioidaceae	11	-0.900464	1.04139	0.756726
36	1.75343	0.108891	0.589827	1	10.6	4.375	k__Bacteria;p__Actinobacteria;c__Actinobacteria;o__Actinomycetales;f__Nocardioidaceae	12	-1.10979	0.963008	3.35762
326	-1.98075	0.118881	0.594406	1	0.1	0.5	k__Bacteria;p__Actinobacteria;c__Actinobacteria;o__Actinomycetales;f__Nocardioidaceae	13	0.447459	0.924887	0.134529
160	1.76086	0.131868	0.612245	1	0.9	0.125	k__Bacteria;p__Actinobacteria;c__Actinobacteria;o__Actinomycetales;f__Nocardioidaceae	14	-0.756074	0.87986	0.229821
67	-1.50973	0.150849	0.632593	1	2.5	5.875	k__Bacteria;p__Actinobacteria;c__Actinobacteria;o__Actinomycetales;f__Microbacteriaceae;g__Microbacterium;s__	15	0.974005	0.821457	1.8778
404	-1.36399	0.173826	0.632593	1	0	0.75	k__Bacteria;p__Actinobacteria;c__Actinobacteria;o__Actinomycetales;f__Micrococcaceae;g__Arthrobacter	16	0.807355	0.759885	0.168161
22	1.3682	0.195804	0.632593	1	11.5	7.375	k__Bacteria;p__Actinobacteria;c__Actinobacteria;o__Actinomycetales;f__Actinosynnemataceae;g__Lentzea;s__albidocapillata	17	-0.577767	0.708178	4.23206
26	1.30133	0.215784	0.632593	1	7.6	5.25	k__Bacteria;p__Actinobacteria;c__Actinobacteria;o__Actinomycetales;f__Promicromonosporaceae;g__Promicromonospora;s__	18	-0.46048	0.66598	2.88117
183	-1.52381	0.220779	0.632593	1	0.1	0.5	k__Bacteria;p__Actinobacteria;c__Actinobacteria;o__Actinomycetales	19	0.447459	0.656042	0.134529
173	1.47114	0.231768	0.632593	1	0.7	0	k__Bacteria;p__Actinobacteria;c__Actinobacteria;o__Actinomycetales;f__Streptosporangiaceae;g__Nonomuraea;s__	20	-0.765535	0.634946	0.156951
92	-1.2429	0.243756	0.632593	1	1.2	2.625	k__Bacteria;p__Actinobacteria;c__Actinobacteria;o__Actinomycetales;f__Nocardioidaceae;g__Pimelobacter;s__	21	0.720477	0.613044	0.857623
465	1.36399	0.246753	0.632593	1	0.5	0.125	k__Bacteria;p__Actinobacteria;c__Actinobacteria;o__Actinomycetales;f__Streptomycetaceae;g__Streptomyces	22	-0.415037	0.607737	0.140135
143	1.41586	0.255744	0.632593	1	1.3	0.125	k__Bacteria;p__Actinobacteria;c__Actinobacteria;o__Actinomycetales;f__Cellulomonadaceae;g__Cellulomonas;s__	23	-1.03171	0.592194	0.319507
72	1.32974	0.257742	0.632593	1	2.4	0.25	k__Bacteria;p__Actinobacteria;c__Actinobacteria;o__Actinomycetales;f__Nocardioidaceae;g__Nocardioides	24	-1.44361	0.588814	0.59417
9	-1.12385	0.263736	0.632593	1	19.6	31.875	k__Bacteria;p__Actinobacteria;c__Actinobacteria;o__Actinomycetales;f__Microbacteriaceae;g__Curtobacterium;s__	25	0.674347	0.57883	11.5415
52	1.23917	0.263736	0.632593	1	3.1	1.75	k__Bacteria;p__Actinobacteria;c__Actinobacteria;o__Actinomycetales;f__Actinosynnemataceae	26	-0.576192	0.57883	1.08744
33	1.21256	0.281718	0.632593	1	7.4	4.25	k__Bacteria;p__Actinobacteria;c__Actinobacteria;o__Actinomycetales;f__Streptomycetaceae;g__Streptomyces;s__	27	-0.678072	0.550185	2.61211
13	1.08186	0.283716	0.632593	1	20.7	13.375	k__Bacteria;p__Actinobacteria;c__Actinobacteria;o__Actinomycetales;f__Glycomycetaceae;g__Glycomyces;s__harbinensis	28	-0.594133	0.547116	7.64013
133	1.42332	0.295704	0.632593	1	1	0.125	k__Bacteria;p__Actinobacteria;c__Actinobacteria;o__Actinomycetales;f__Promicromonosporaceae;g__Xylanimicrobium;s__	29	-0.830075	0.529142	0.252242
351	1.2869	0.295704	0.632593	1	1	0.125	k__Bacteria;p__Actinobacteria;c__Actinobacteria;o__Actinomycetales;f__Glycomycetaceae;g__Glycomyces;s__	30	-0.830075	0.529142	0.252242
100	1.17558	0.301698	0.632593	1	4	2.375	k__Bacteria;p__Actinobacteria;c__Actinobacteria;o__Actinomycetales;f__Streptomycetaceae;g__Streptomyces;s__	31	-0.567041	0.520427	1.42937
88	-1.07813	0.325674	0.661526	1	0.6	1.625	k__Bacteria;p__Actinobacteria;c__Actinobacteria;o__Actinomycetales;f__Nocardiaceae;g__Rhodococcus;s__fascians	32	0.714246	0.487216	0.498879
225	1.16124	0.34965	0.688705	1	1.5	0.625	k__Bacteria;p__Actinobacteria;c__Actinobacteria;o__Actinomycetales;f__Streptomycetaceae;g__Streptomyces;s__	33	-0.621488	0.456366	0.476457
77	-1.11092	0.361638	0.691367	1	0.8	2.75	k__Bacteria;p__Actinobacteria;c__Actinobacteria;o__Actinomycetales;f__Micrococcaceae;g__;s__	34	1.05889	0.441726	0.795964
156	1.25926	0.374625	0.695527	1	1.1	0.25	k__Bacteria;p__Actinobacteria;c__Actinobacteria;o__Actinomycetales;f__Geodermatophilaceae;g__Geodermatophilus	35	-0.748461	0.426403	0.302691
60	-1.05636	0.410589	0.695527	1	0.6	1.375	k__Bacteria;p__Actinobacteria;c__Actinobacteria;o__Actinomycetales;f__Mycobacteriaceae;g__Mycobacterium;s__	36	0.569856	0.386592	0.442825
70	-1.03661	0.415584	0.695527	1	0.8	1.875	k__Bacteria;p__Actinobacteria;c__Actinobacteria;o__Actinomycetales;f__Mycobacteriaceae;g__Mycobacterium;s__vaccae	37	0.675565	0.381341	0.599776
7	-0.807616	0.433566	0.695527	1	31.3	40.125	k__Bacteria;p__Actinobacteria;c__Actinobacteria;o__Actinomycetales;f__Nocardioidaceae;g__;s__	38	0.348482	0.362944	16.0146
321	-1.15177	0.437562	0.695527	1	0.1	0.625	k__Bacteria;p__Actinobacteria;c__Actinobacteria;o__Actinomycetales;f__Glycomycetaceae;g__Glycomyces;s__harbinensis	39	0.562936	0.35896	0.162556
191	-1.11417	0.440559	0.695527	1	0.3	0.75	k__Bacteria;p__Actinobacteria;c__Actinobacteria;o__Actinomycetales;f__Geodermatophilaceae;g__;s__	40	0.428843	0.355995	0.235426
158	1.00631	0.448551	0.695527	1	1	0.25	k__Bacteria;p__Actinobacteria;c__Actinobacteria;o__Actinomycetales;f__Streptosporangiaceae	41	-0.678072	0.348188	0.280269
360	1.00969	0.457542	0.695527	1	0.4	0.125	k__Bacteria;p__Actinobacteria;c__Actinobacteria;o__Actinomycetales;f__Promicromonosporaceae;g__Promicromonospora;s__	42	-0.315502	0.339569	0.117713
37	0.930395	0.468531	0.695527	1	4.2	1.75	k__Bacteria;p__Actinobacteria;c__Actinobacteria;o__Actinomycetales;f__Nocardioidaceae	43	-0.91908	0.329261	1.33408
490	-1.1212	0.481518	0.695527	1	0.3	0.625	k__Bacteria;p__Actinobacteria;c__Actinobacteria;o__Actinomycetales;f__Nocardioidaceae	44	0.321928	0.317387	0.207399
282	1.24939	0.481518	0.695527	1	0.3	0	k__Bacteria;p__Firmicutes;c__Bacilli;o__Bacillales;f__Paenibacillaceae;g__Paenibacillus;s__	45	-0.378512	0.317387	0.0672646
28	0.654671	0.531469	0.736391	1	10	7.625	k__Bacteria;p__Actinobacteria;c__Actinobacteria;o__Actinomycetales;f__Pseudonocardiaceae;g__Pseudonocardia;s__	46	-0.350907	0.274522	3.95179
31	-0.628616	0.532468	0.736391	1	4.4	6.25	k__Bacteria;p__Actinobacteria;c__Actinobacteria;o__Actinomycetales;f__Nocardioidaceae;g__Aeromicrobium;s__	47	0.425022	0.273707	2.38789
29	0.681292	0.564436	0.76434	1	7.1	4.25	k__Bacteria;p__Actinobacteria;c__Actinobacteria;o__Actinomycetales;f__Nocardioidaceae;g__Nocardioides;s__	48	-0.625604	0.248386	2.54484
442	-0.857332	0.578422	0.767294	1	0.2	0.625	k__Bacteria;p__Actinobacteria;c__Actinobacteria;o__Actinomycetales;f__Micrococcaceae	49	0.437405	0.237756	0.184978
108	-0.776682	0.59041	0.767532	1	0.3	0.875	k__Bacteria;p__Actinobacteria;c__Actinobacteria;o__Actinomycetales;f__Microbacteriaceae;g__Microbacterium	50	0.528379	0.228847	0.263453
83	-0.713972	0.656344	0.836516	1	1.1	2.375	k__Bacteria;p__Actinobacteria;c__Actinobacteria;o__Actinomycetales;f__Micromonosporaceae;g__;s__	51	0.684498	0.182869	0.779148
3	-0.320688	0.678322	0.847902	1	14.6	21.625	k__Bacteria;p__Actinobacteria;c__Actinobacteria;o__Actinomycetales;f__Micrococcaceae;g__;s__	52	0.536372	0.168564	8.1222
41	0.450197	0.743257	0.900673	1	4.7	3.375	k__Bacteria;p__Actinobacteria;c__Actinobacteria;o__Actinomycetales;f__Streptomycetaceae;g__Streptomyces	53	-0.381679	0.128861	1.81054
125	0.464351	0.748252	0.900673	1	1.1	0.75	k__Bacteria;p__Actinobacteria;c__Thermoleophilia;o__Solirubrobacterales	54	-0.263034	0.125952	0.414798
122	-0.470317	0.769231	0.909091	1	0.4	0.625	k__Bacteria;p__Actinobacteria;c__Actinobacteria;o__Actinomycetales;f__Micromonosporaceae;g__Catellatospora;s__	55	0.215013	0.113943	0.229821
121	0.307408	0.881119	1	1	0.7	0.5	k__Bacteria;p__Actinobacteria;c__Actinobacteria;o__Actinomycetales;f__Microbacteriaceae;g__Agromyces;s__	56	-0.180572	0.0549655	0.269058
18	0.206904	0.884116	1	1	9	7.75	k__Bacteria;p__Actinobacteria;c__Actinobacteria;o__Actinomycetales;f__Nocardioidaceae	57	-0.192645	0.0534908	3.75561
74	0.115597	0.951049	1	1	1.3	1.125	k__Bacteria;p__Actinobacteria;c__Actinobacteria;o__Actinomycetales;f__Geodermatophilaceae	58	-0.114171	0.0217971	0.543722
197	0.0841593	1	1	1	0.4	0.375	k__Bacteria;p__Actinobacteria;c__Actinobacteria;o__Actinomycetales	59	-0.0259952	0	0.173767
431	-0.239474	1	1	1	0.4	0.5	k__Bacteria;p__Actinobacteria;c__Actinobacteria;o__Actinomycetales;f__Nocardioidaceae	60	0.0995357	0	0.201794
172	0	1	1	1	0.5	0.5	k__Bacteria;p__Actinobacteria;c__Actinobacteria;o__Actinomycetales	61	0	0	0.224215
203	-0.158238	1	1	1	0.1	0.125	k__Bacteria;p__Actinobacteria;c__Actinobacteria;o__Actinomycetales;f__Microbacteriaceae;g__;s__	62	0.0324215	0	0.0504484
168	-0.0657685	1	1	1	0.6	0.625	k__Bacteria;p__Firmicutes;c__Bacilli;o__Bacillales;f__Alicyclobacillaceae;g__Alicyclobacillus;s__	63	0.0223678	0	0.274664
221	-0.223957	1	1	1	0.3	0.375	k__Bacteria;p__Actinobacteria;c__Actinobacteria;o__Actinomycetales;f__Microbacteriaceae;g__Agromyces;s__	64	0.08092	0	0.151345
153	-0.0657685	1	1	1	0.6	0.625	k__Bacteria;p__Actinobacteria;c__Actinobacteria;o__Actinomycetales;f__Nocardioidaceae;g__Kribbella;s__	65	0.0223678	0	0.274664

## Sheet: OTU (gram neg)
OTU	Test-Statistic	P	FDR_P	Bonferroni_P	EV_mean	ICE_mean	taxonomy		log 2 fold	minus log p	% RA
4	-3.76126	0.002997	0.215909	0.398601	6.6	46.4444	k__Bacteria;p__Proteobacteria;c__Gammaproteobacteria;o__Enterobacteriales;f__Enterobacteriaceae;g__Pantoea;s__agglomerans	1	2.64217	2.52331	5.66714
38	3.07866	0.00699301	0.215909	0.93007	8	2.44444	k__Bacteria;p__Proteobacteria;c__Alphaproteobacteria;o__Rhizobiales;f__Methylobacteriaceae;g__;s__	2	-1.38565	2.15534	1.11586
11	-3.09741	0.00699301	0.215909	0.93007	3.4	20.6667	k__Bacteria;p__Proteobacteria;c__Alphaproteobacteria;o__Rhizobiales;f__Rhizobiaceae;g__Agrobacterium;s__	3	2.2999	2.15534	2.57123
24	3.04664	0.010989	0.215909	1	8.6	2.11111	k__Bacteria;p__Bacteroidetes;c__Sphingobacteriia;o__Sphingobacteriales;f__Sphingobacteriaceae	4	-1.6256	1.95904	1.14435
80	-2.5291	0.010989	0.215909	1	0.1	1.66667	k__Bacteria;p__Bacteroidetes;c__Flavobacteriia;o__Flavobacteriales;f__[Weeksellaceae];g__Chryseobacterium;s__	5	1.27753	1.95904	0.188746
188	2.46205	0.010989	0.215909	1	13.5	2.33333	k__Bacteria;p__Proteobacteria;c__Gammaproteobacteria;o__Pseudomonadales;f__Pseudomonadaceae;g__Pseudomonas;s__viridiflava	6	-2.12102	1.95904	1.6916
155	-2.97893	0.011988	0.215909	1	0	1.22222	k__Bacteria;p__Bacteroidetes;c__Cytophagia;o__Cytophagales;f__Cytophagaceae;g__Dyadobacter;s__	7	1.152	1.92125	0.130579
81	-2.68328	0.012987	0.215909	1	0.7	5.33333	k__Bacteria;p__Proteobacteria;c__Gammaproteobacteria;o__Enterobacteriales;f__Enterobacteriaceae;g__Erwinia;s__	8	1.89743	1.88649	0.644587
17	-3.06329	0.014985	0.221445	1	5.9	11.8889	k__Bacteria;p__Proteobacteria;c__Alphaproteobacteria;o__Rhizobiales;f__Methylobacteriaceae;g__Methylobacterium;s__	9	0.90146	1.82434	1.90052
6	-1.32194	0.018981	0.252448	1	0.4	29.2222	k__Bacteria;p__TM7;c__TM7-3;o__EW055;f__;g__;s__	10	4.43211	1.72168	3.16477
68	-2.44189	0.021978	0.265734	1	0.5	2.22222	k__Bacteria;p__Proteobacteria;c__Alphaproteobacteria;o__Rhizobiales;f__Rhizobiaceae;g__Agrobacterium;s__	11	1.10309	1.65801	0.290836
65	-2.25842	0.026973	0.298951	1	0.3	2.55556	k__Bacteria;p__Proteobacteria;c__Alphaproteobacteria;o__Sphingomonadales;f__Sphingomonadaceae;g__Sphingomonas;s__	12	1.45156	1.56907	0.305081
410	-2.08408	0.03996	0.408822	1	0	1.11111	k__Bacteria;p__Proteobacteria;c__Gammaproteobacteria;o__Enterobacteriales;f__Enterobacteriaceae	13	1.078	1.39837	0.118708
154	-2.24341	0.044955	0.427073	1	0	1	k__Bacteria;p__Proteobacteria;c__Gammaproteobacteria;o__Enterobacteriales;f__Enterobacteriaceae	14	1	1.34722	0.106838
91	-2.11511	0.0539461	0.448427	1	0.5	2	k__Bacteria;p__Proteobacteria;c__Alphaproteobacteria;o__Sphingomonadales;f__Sphingomonadaceae;g__Sphingomonas;s__mali	15	1	1.26804	0.267094
455	2.28345	0.0539461	0.448427	1	0.8	0.222222	k__Bacteria;p__Proteobacteria;c__Alphaproteobacteria;o__Sphingomonadales;f__Sphingomonadaceae;g__Sphingobium	16	-0.55849	1.26804	0.109212
55	-1.55017	0.0619381	0.484574	1	0.5	4	k__Bacteria;p__Proteobacteria;c__Alphaproteobacteria;o__Rhizobiales;f__Rhizobiaceae;g__Agrobacterium;s__	17	1.73697	1.20804	0.480769
418	1.44222	0.0759241	0.521627	1	4.4	0.777778	k__Bacteria;p__Proteobacteria;c__Gammaproteobacteria;o__Enterobacteriales;f__Enterobacteriaceae	18	-1.60288	1.11962	0.553181
205	-1.59887	0.0769231	0.521627	1	0	0.666667	k__Bacteria;p__Proteobacteria;c__Alphaproteobacteria;o__Rhizobiales	19	0.736966	1.11394	0.0712251
146	1.83174	0.0789211	0.521627	1	1	0	k__Bacteria;p__Proteobacteria;c__Gammaproteobacteria;o__Pseudomonadales;f__Moraxellaceae;g__Acinetobacter;s__rhizosphaerae	20	-1	1.10281	0.106838
45	1.7866	0.0919081	0.521627	1	6.2	2.44444	k__Bacteria;p__Proteobacteria;c__Gammaproteobacteria;o__Pseudomonadales;f__Pseudomonadaceae;g__Pseudomonas	21	-1.06373	1.03665	0.923552
87	-1.67852	0.0929071	0.521627	1	0.1	1.77778	k__Bacteria;p__Bacteroidetes;c__Sphingobacteriia;o__Sphingobacteriales;f__Sphingobacteriaceae;g__Pedobacter;s__	22	1.33643	1.03195	0.200617
8	1.82407	0.0939061	0.521627	1	24.2	14.6667	k__Bacteria;p__Proteobacteria;c__Alphaproteobacteria;o__Rhizobiales	23	-0.685725	1.02731	4.15242
101	-1.43521	0.0999001	0.521627	1	0	0.888889	k__Bacteria;p__Bacteroidetes;c__Cytophagia;o__Cytophagales;f__Cytophagaceae;g__Dyadobacter;s__	24	0.917538	1.00043	0.0949668
151	-1.88097	0.0999001	0.521627	1	0.1	0.777778	k__Bacteria;p__Proteobacteria;c__Betaproteobacteria;o__Burkholderiales;f__Comamonadaceae;g__Variovorax;s__	25	0.692571	1.00043	0.0937797
148	-1.58633	0.104895	0.521627	1	0	1	k__Bacteria;p__Proteobacteria;c__Gammaproteobacteria;o__Enterobacteriales;f__Enterobacteriaceae	26	1	0.979245	0.106838
90	-2.04379	0.105894	0.521627	1	0	1.44444	k__Bacteria;p__Bacteroidetes;c__Cytophagia;o__Cytophagales;f__Cytophagaceae;g__Dyadobacter;s__	27	1.28951	0.975128	0.154321
141	1.90764	0.111888	0.531469	1	0.6	0.111111	k__Bacteria;p__Proteobacteria;c__Alphaproteobacteria;o__Caulobacterales;f__Caulobacteraceae;g__Caulobacter;s__	28	-0.526069	0.951216	0.0759734
488	1.4514	0.172827	0.779487	1	2.4	0.888889	k__Bacteria;p__Proteobacteria;c__Gammaproteobacteria;o__Pseudomonadales;f__Pseudomonadaceae;g__Pseudomonas;s__	29	-0.847997	0.762388	0.351377
220	-1.36937	0.175824	0.779487	1	0.6	1.44444	k__Bacteria;p__Proteobacteria	30	0.611435	0.754921	0.218424
10	1.42839	0.187812	0.77972	1	36.1	19.5556	k__Archaea;p__Crenarchaeota;c__Thaumarchaeota;o__Nitrososphaerales;f__Nitrososphaeraceae;g__Candidatus Nitrososphaera;s__	31	-0.851891	0.726276	5.94611
25	1.42059	0.193806	0.77972	1	7.9	4.88889	k__Bacteria;p__Proteobacteria;c__Alphaproteobacteria;o__Caulobacterales;f__Caulobacteraceae;g__Phenylobacterium;s__	32	-0.59581	0.712632	1.36633
464	-1.39089	0.1998	0.77972	1	0	0.444444	k__Bacteria;p__Proteobacteria;c__Gammaproteobacteria;o__Enterobacteriales;f__Enterobacteriaceae	33	0.530515	0.699404	0.0474834
132	1.66957	0.208791	0.77972	1	0.6	0	k__Bacteria;p__Bacteroidetes;c__Cytophagia;o__Cytophagales;f__Cytophagaceae;g__;s__	34	-0.678072	0.680288	0.0641026
226	-1.49561	0.20979	0.77972	1	0	0.333333	k__Bacteria;p__Tenericutes;c__Mollicutes;o__Anaeroplasmatales;f__Anaeroplasmataceae;g__Asteroleplasma;s__	35	0.415037	0.678215	0.0356125
327	1.41577	0.218781	0.77972	1	0.9	0.222222	k__Bacteria;p__Proteobacteria;c__Alphaproteobacteria;o__Rhizobiales;f__Methylobacteriaceae;g__;s__	36	-0.636493	0.65999	0.119896
98	-1.55928	0.221778	0.77972	1	0	3.33333	k__Bacteria;p__TM7;c__TM7-3;o__;f__;g__;s__	37	2.11548	0.654081	0.356125
57	1.23639	0.222777	0.77972	1	3.7	2.11111	k__Bacteria;p__Proteobacteria;c__Alphaproteobacteria;o__Rhizobiales;f__Rhizobiaceae	38	-0.595231	0.652129	0.620845
54	1.24877	0.236763	0.807423	1	2.3	1.11111	k__Bacteria;p__Proteobacteria;c__Betaproteobacteria;o__Burkholderiales;f__Alcaligenaceae;g__Achromobacter;s__	39	-0.644464	0.625686	0.364435
139	-1.21477	0.255744	0.823776	1	0.1	1.11111	k__Bacteria;p__Proteobacteria;c__Alphaproteobacteria;o__Rhizobiales;f__Rhizobiaceae;g__Agrobacterium;s__	40	0.940499	0.592194	0.129392
116	-1.36495	0.258741	0.823776	1	0.3	0.888889	k__Bacteria;p__Bacteroidetes;c__Sphingobacteriia;o__Sphingobacteriales;f__Sphingobacteriaceae	41	0.539026	0.587134	0.127018
97	-1.22899	0.273726	0.823776	1	0.6	1.77778	k__Bacteria;p__Proteobacteria;c__Betaproteobacteria;o__Methylophilales;f__Methylophilaceae	42	0.795859	0.562684	0.254036
164	1.19975	0.274725	0.823776	1	1.9	0.777778	k__Bacteria;p__Proteobacteria;c__Alphaproteobacteria;o__Caulobacterales;f__Caulobacteraceae	43	-0.705978	0.561101	0.286087
325	-1.01721	0.281718	0.823776	1	0.3	0.888889	k__Bacteria;p__Proteobacteria;c__Alphaproteobacteria;o__Rhizobiales;f__Rhizobiaceae	44	0.539026	0.550185	0.127018
50	1.17577	0.291708	0.823776	1	4.6	1.77778	k__Archaea;p__Crenarchaeota;c__Thaumarchaeota;o__Nitrososphaerales;f__Nitrososphaeraceae;g__Candidatus Nitrososphaera;s__	45	-1.0115	0.535051	0.681387
437	-1.22955	0.306693	0.823776	1	0.1	0.333333	k__Bacteria;p__Bacteroidetes;c__[Saprospirae];o__[Saprospirales];f__Chitinophagaceae	46	0.277534	0.513296	0.0462963
207	1.16968	0.316683	0.823776	1	0.9	0.333333	k__Bacteria;p__Proteobacteria;c__Alphaproteobacteria;o__Sphingomonadales;f__Sphingomonadaceae;g__Kaistobacter;s__	47	-0.510962	0.499375	0.131766
136	1.18138	0.318681	0.823776	1	1.1	0.222222	k__Bacteria;p__Proteobacteria;c__Alphaproteobacteria;o__Rhizobiales	48	-0.780883	0.496643	0.141263
137	1.30573	0.322677	0.823776	1	0.6	0.111111	k__Bacteria;p__Chloroflexi;c__Chloroflexi;o__Chloroflexales;f__FFCH7168;g__;s__	49	-0.526069	0.491232	0.0759734
165	-1.34478	0.32967	0.823776	1	0.1	0.777778	k__Bacteria;p__Proteobacteria;c__Alphaproteobacteria;o__Rhizobiales	50	0.692571	0.48192	0.0937797
106	1.25584	0.334665	0.823776	1	1.8	0.444444	k__Bacteria;p__Proteobacteria;c__Alphaproteobacteria;o__Rhizobiales;f__Rhizobiaceae;g__Agrobacterium;s__	51	-0.954912	0.475389	0.239791
264	1.06927	0.335664	0.823776	1	15.4	5.88889	k__Bacteria;p__Proteobacteria;c__Gammaproteobacteria;o__Pseudomonadales;f__Pseudomonadaceae;g__Pseudomonas	52	-1.25135	0.474095	2.27445
150	1.02036	0.336663	0.823776	1	0.7	0.222222	k__Bacteria;p__Bacteroidetes;c__Cytophagia;o__Cytophagales;f__Cytophagaceae;g__;s__	53	-0.476028	0.472804	0.098528
21	-1.09143	0.338661	0.823776	1	4.7	7.11111	k__Bacteria;p__Proteobacteria;c__Alphaproteobacteria;o__Rhodospirillales;f__Rhodospirillaceae;g__Azospirillum;s__	54	0.508938	0.470234	1.26187
20	1.07383	0.340659	0.823776	1	6.6	3.88889	k__Bacteria;p__Proteobacteria;c__Alphaproteobacteria;o__Sphingomonadales;f__Sphingomonadaceae;g__Sphingobium	55	-0.636493	0.46768	1.12061
56	-1.03491	0.36963	0.874126	1	1.1	2	k__Bacteria;p__Proteobacteria;c__Alphaproteobacteria;o__Sphingomonadales;f__Sphingomonadaceae;g__Sphingomonas;s__wittichii	56	0.514573	0.432232	0.331197
494	0.945905	0.374625	0.874126	1	1.3	0.666667	k__Bacteria;p__Proteobacteria;c__Gammaproteobacteria;o__Pseudomonadales;f__Pseudomonadaceae;g__Pseudomonas	57	-0.464668	0.426403	0.210114
275	1.12724	0.425574	0.889472	1	0.4	0.111111	k__Bacteria;p__TM7;c__TM7-3;o__;f__;g__;s__	58	-0.333424	0.371024	0.0546059
420	0.90353	0.428571	0.889472	1	1.5	0.666667	k__Bacteria;p__Proteobacteria;c__Gammaproteobacteria;o__Pseudomonadales;f__Pseudomonadaceae;g__Pseudomonas;s__umsongensis	59	-0.584963	0.367977	0.231481
27	0.818603	0.436563	0.889472	1	8	5.11111	k__Archaea;p__Crenarchaeota;c__Thaumarchaeota;o__Nitrososphaerales;f__Nitrososphaeraceae	60	-0.55849	0.359953	1.40076
93	1.10151	0.445554	0.889472	1	1.6	0.444444	k__Archaea;p__Crenarchaeota;c__Thaumarchaeota;o__Nitrososphaerales;f__Nitrososphaeraceae;g__Candidatus Nitrososphaera;s__	61	-0.847997	0.351099	0.218424
140	1.02036	0.44955	0.889472	1	0.7	0.222222	k__Bacteria;p__Bacteroidetes;c__Sphingobacteriia;o__Sphingobacteriales;f__Sphingobacteriaceae	62	-0.476028	0.347222	0.098528
200	1.12724	0.451548	0.889472	1	0.4	0.111111	k__Bacteria;p__Proteobacteria;c__Alphaproteobacteria;o__Rhizobiales;f__Rhizobiaceae;g__Kaistia;s__	63	-0.333424	0.345296	0.0546059
214	-1.02338	0.455544	0.889472	1	0.1	0.444444	k__Bacteria;p__Chloroflexi;c__Chloroflexi;o__[Roseiflexales];f__[Kouleothrixaceae];g__;s__	64	0.393011	0.341469	0.0581671
15	0.927296	0.456543	0.889472	1	17.7	10.3333	k__Archaea;p__Crenarchaeota;c__Thaumarchaeota;o__Nitrososphaerales;f__Nitrososphaeraceae;g__Candidatus Nitrososphaera;s__	65	-0.722466	0.340518	2.99501
59	0.977292	0.464535	0.889472	1	2.3	0.333333	k__Bacteria;p__TM7;c__TM7-3;o__;f__;g__;s__	66	-1.30743	0.332981	0.281339
184	1.10216	0.465534	0.889472	1	0.7	0.111111	k__Bacteria;p__Bacteroidetes;c__[Saprospirae];o__[Saprospirales];f__Chitinophagaceae;g__Flavisolibacter;s__	67	-0.613532	0.332048	0.0866572
94	1.08445	0.467532	0.889472	1	1.8	0.444444	k__Bacteria;p__Chloroflexi;c__Chloroflexi;o__Chloroflexales;f__FFCH7168;g__;s__	68	-0.954912	0.330188	0.239791
453	1.23848	0.472527	0.889472	1	0.4	0	k__Bacteria;p__Proteobacteria;c__Gammaproteobacteria;o__Pseudomonadales;f__Pseudomonadaceae	69	-0.485427	0.325573	0.042735
235	-1.02338	0.473526	0.889472	1	0.1	0.444444	k__Bacteria;p__Chloroflexi;c__TK10;o__;f__;g__;s__	70	0.393011	0.324656	0.0581671
362	1.32953	0.478521	0.889472	1	0.3	0	k__Bacteria;p__Bacteroidetes;c__[Saprospirae];o__[Saprospirales];f__Chitinophagaceae	71	-0.378512	0.320099	0.0320513
145	0.778846	0.481518	0.889472	1	1	0.555556	k__Bacteria;p__Chloroflexi;c__Chloroflexi;o__[Roseiflexales]	72	-0.36257	0.317387	0.166192
124	-0.876256	0.497502	0.906409	1	0.3	0.666667	k__Bacteria;p__Proteobacteria;c__Alphaproteobacteria;o__Rhizobiales;f__Bradyrhizobiaceae;g__Bradyrhizobium;s__	73	0.358454	0.303205	0.103276
14	0.777933	0.512488	0.921092	1	32.2	20.6667	k__Bacteria;p__Proteobacteria;c__Betaproteobacteria;o__Burkholderiales;f__Oxalobacteraceae;g__;s__	74	-0.615706	0.290317	5.64815
211	0.800029	0.587413	0.998164	1	0.6	0.222222	k__Bacteria;p__Chloroflexi;c__Chloroflexi;o__[Roseiflexales];f__;g__;s__	75	-0.388565	0.231057	0.0878443
229	-0.653296	0.591409	0.998164	1	0.3	0.555556	k__Bacteria;p__Proteobacteria;c__Gammaproteobacteria;o__Xanthomonadales;f__Xanthomonadaceae	76	0.258918	0.228112	0.0914055
178	-0.699913	0.595405	0.998164	1	0.2	0.444444	k__Bacteria;p__Proteobacteria;c__Alphaproteobacteria;o__Rhizobiales	77	0.26748	0.225188	0.0688509
53	-0.600121	0.595405	0.998164	1	0.8	1.33333	k__Bacteria;p__Proteobacteria;c__Alphaproteobacteria;o__Rhizobiales;f__Methylobacteriaceae;g__;s__	78	0.374396	0.225188	0.22792
1	0.547274	0.599401	0.998164	1	73	55.7778	k__Bacteria;p__Proteobacteria;c__Gammaproteobacteria;o__Pseudomonadales;f__Pseudomonadaceae;g__Pseudomonas	79	-0.382199	0.222283	13.7583
115	0.733909	0.6004	0.998164	1	0.7	0.333333	k__Bacteria;p__Chloroflexi;c__TK10;o__AKYG885;f__Dolo_23;g__;s__	80	-0.350497	0.22156	0.110399
82	0.545045	0.611389	1	1	1.1	0.666667	k__Bacteria;p__Bacteroidetes;c__Cytophagia;o__Cytophagales;f__;g__;s__	81	-0.333424	0.213683	0.188746
272	-0.637969	0.623377	1	1	0.2	0.444444	k__Bacteria;p__Proteobacteria;c__Alphaproteobacteria;o__Rhizobiales;f__Rhizobiaceae	82	0.26748	0.205249	0.0688509
167	-0.802126	0.649351	1	1	0.2	0.555556	k__Bacteria;p__Proteobacteria;c__Alphaproteobacteria;o__Rhizobiales;f__Rhizobiaceae;g__Shinella	83	0.374396	0.187521	0.0807217
479	0.685268	0.676324	1	1	1.9	1	k__Bacteria;p__Proteobacteria;c__Gammaproteobacteria;o__Pseudomonadales;f__Pseudomonadaceae;g__Pseudomonas	84	-0.536053	0.169845	0.309829
128	0.848691	0.683317	1	1	0.6	0.222222	k__Bacteria;p__Proteobacteria;c__Betaproteobacteria;o__Burkholderiales;f__Comamonadaceae;g__Rubrivivax	85	-0.388565	0.165378	0.0878443
416	0.43843	0.691309	1	1	4.1	3	k__Archaea;p__Crenarchaeota;c__Thaumarchaeota;o__Nitrososphaerales;f__Nitrososphaeraceae;g__Candidatus Nitrososphaera;s__	86	-0.350497	0.160328	0.758547
61	0.462934	0.711289	1	1	2	1.55556	k__Bacteria;p__Proteobacteria;c__Betaproteobacteria;o__Burkholderiales;f__Comamonadaceae;g__Ramlibacter;s__	87	-0.231326	0.147954	0.379867
39	0.36651	0.713287	1	1	3.8	3.11111	k__Archaea;p__Crenarchaeota;c__Thaumarchaeota;o__Nitrososphaerales;f__Nitrososphaeraceae;g__Candidatus Nitrososphaera;s__gargensis	88	-0.223506	0.146736	0.738367
63	0.461517	0.718282	1	1	1.6	1.22222	k__Bacteria;p__Bacteroidetes;c__[Saprospirae];o__[Saprospirales];f__Chitinophagaceae	89	-0.226509	0.143705	0.301519
144	0.718034	0.731269	1	1	1.1	0.444444	k__Bacteria;p__Proteobacteria;c__Betaproteobacteria;o__Burkholderiales;f__Burkholderiaceae;g__Pandoraea;s__	90	-0.539875	0.135923	0.165005
113	0.909085	0.734266	1	1	0.6	0.111111	k__Bacteria;p__Proteobacteria;c__Alphaproteobacteria;o__Rhizobiales;f__Rhizobiaceae	91	-0.526069	0.134147	0.0759734
112	0.268481	0.735265	1	1	1.1	0.888889	k__Bacteria;p__Chloroflexi;c__Chloroflexi;o__Chloroflexales;f__FFCH7168;g__;s__	92	-0.152851	0.133556	0.212488
216	0.936494	0.738262	1	1	1.1	0.111111	k__Bacteria;p__Proteobacteria;c__Gammaproteobacteria;o__Enterobacteriales;f__Enterobacteriaceae	93	-0.918386	0.13179	0.129392
206	0.65371	0.763237	1	1	0.4	0.222222	k__Bacteria;p__Bacteroidetes;c__Cytophagia;o__Cytophagales;f__Cytophagaceae;g__;s__	94	-0.19592	0.117341	0.0664767
40	-0.327644	0.776224	1	1	2.4	2.88889	k__Bacteria;p__Proteobacteria;c__Betaproteobacteria;o__Burkholderiales;f__Oxalobacteraceae	95	0.193823	0.110013	0.565052
12	0.274653	0.789211	1	1	13	11	k__Bacteria;p__Proteobacteria;c__Alphaproteobacteria;o__Rhizobiales;f__Rhizobiaceae;g__Agrobacterium;s__	96	-0.222392	0.102807	2.5641
51	-0.32269	0.804196	1	1	2.4	3	k__Bacteria;p__Chloroflexi;c__Chloroflexi;o__Herpetosiphonales;f__;g__;s__	97	0.234465	0.0946382	0.576923
49	0.239826	0.81019	1	1	3.1	2.66667	k__Bacteria;p__Bacteroidetes;c__Sphingobacteriia;o__Sphingobacteriales;f__Sphingobacteriaceae;g__Pedobacter;s__	98	-0.161155	0.0914132	0.616097
73	-0.293486	0.811189	1	1	0.4	0.555556	k__Bacteria;p__Proteobacteria;c__Alphaproteobacteria;o__Caulobacterales;f__Caulobacteraceae;g__;s__	99	0.152003	0.090878	0.102089
23	-0.235158	0.815185	1	1	15.8	17.4444	k__Bacteria;p__Proteobacteria;c__Gammaproteobacteria;o__Enterobacteriales;f__Enterobacteriaceae	100	0.134725	0.0887439	3.55176
274	-0.307388	0.824176	1	1	2.8	3.11111	k__Bacteria;p__Proteobacteria;c__Betaproteobacteria;o__Burkholderiales;f__Oxalobacteraceae	101	0.113529	0.0839801	0.631529
5	-0.351419	0.846154	1	1	15.4	23.5556	k__Bacteria;p__TM7;c__TM7-3;o__;f__;g__;s__	102	0.582354	0.0725507	4.16192
2	-0.213596	0.856144	1	1	41.9	44.4444	k__Bacteria;p__Proteobacteria;c__Betaproteobacteria;o__Burkholderiales;f__Oxalobacteraceae;g__;s__	103	0.0831263	0.0674533	9.22483
138	0.692631	0.861139	1	1	0.6	0.222222	k__Bacteria;p__Chloroflexi;c__Chloroflexi;o__Chloroflexales	104	-0.388565	0.0649268	0.0878443
95	0.185507	0.877123	1	1	1	0.888889	k__Bacteria;p__Proteobacteria;c__Gammaproteobacteria;o__Xanthomonadales;f__Sinobacteraceae;g__Steroidobacter;s__	105	-0.0824622	0.0569396	0.201804
265	-0.0878251	0.877123	1	1	0.2	0.222222	k__Bacteria;p__Proteobacteria;c__Betaproteobacteria;o__Burkholderiales;f__Oxalobacteraceae	106	0.0264722	0.0569396	0.0451092
110	-0.169333	0.882118	1	1	4.1	4.33333	k__Bacteria;p__Proteobacteria;c__Betaproteobacteria;o__Burkholderiales;f__Oxalobacteraceae;g__Telluria;s__mixta	107	0.0645403	0.0544734	0.900997
62	-0.423406	0.902098	1	1	1.3	2	k__Bacteria;p__Proteobacteria;c__Alphaproteobacteria;o__Rhizobiales	108	0.383329	0.0447463	0.352564
32	-0.124221	0.905095	1	1	3.2	3.44444	k__Bacteria;p__[Thermi];c__Deinococci;o__Deinococcales;f__Deinococcaceae;g__Deinococcus;s__	109	0.0816138	0.0433059	0.709877
202	0.154569	0.924076	1	1	1.7	1.55556	k__Bacteria;p__Proteobacteria;c__Alphaproteobacteria;o__Rhodospirillales;f__Rhodospirillaceae;g__Azospirillum;s__	110	-0.0793225	0.0342923	0.347816
129	-0.247274	0.94006	1	1	0.7	0.888889	k__Bacteria;p__TM7;c__TM7-3;o__I025;f__;g__;s__	111	0.152003	0.0268445	0.169753
290	-0.0899436	1	1	1	0.5	0.555556	k__Bacteria;p__TM7;c__TM7-3;o__;f__;g__;s__	112	0.0524674	0	0.112773
194	0.0822682	1	1	1	0.5	0.444444	k__Bacteria;p__Chloroflexi;c__Chloroflexi;o__Chloroflexales	113	-0.0544478	0	0.100902
105	-0.126402	1	1	1	0.6	0.666667	k__Bacteria;p__Proteobacteria;c__Betaproteobacteria;o__Burkholderiales;f__Oxalobacteraceae	114	0.0588937	0	0.135328
436	-0.0941211	1	1	1	0.3	0.333333	k__Bacteria;p__Proteobacteria;c__Betaproteobacteria;o__Burkholderiales;f__Oxalobacteraceae	115	0.0365259	0	0.0676638
432	-0.115217	1	1	1	0.5	0.555556	k__Bacteria;p__Proteobacteria;c__Gammaproteobacteria;o__Enterobacteriales;f__Enterobacteriaceae;g__Pantoea;s__agglomerans	116	0.0524674	0	0.112773
372	0.945905	1	1	1	0.5	0	k__Bacteria;p__Proteobacteria;c__Betaproteobacteria;o__Burkholderiales;f__Oxalobacteraceae;g__;s__	117	-0.584963	0	0.0534188
375	0.437971	1	1	1	0.9	0.444444	k__Bacteria;p__TM7;c__TM7-3	118	-0.395485	0	0.143637
376	0.505608	1	1	1	0.2	0.111111	k__Bacteria;p__Proteobacteria;c__Alphaproteobacteria;o__Rhizobiales;f__Methylobacteriaceae;g__;s__	119	-0.111031	0	0.0332384
84	-0.0965411	1	1	1	0.6	0.666667	k__Bacteria;p__Proteobacteria;c__Alphaproteobacteria;o__Rhizobiales;f__Rhizobiaceae;g__Agrobacterium;s__	120	0.0588937	0	0.135328
241	-0.135824	1	1	1	0.4	0.444444	k__Bacteria;p__Proteobacteria;c__Gammaproteobacteria;o__Pseudomonadales;f__Pseudomonadaceae;g__Pseudomonas	121	0.0450879	0	0.0902184
176	-0.112258	1	1	1	0.2	0.222222	k__Bacteria;p__Bacteroidetes;c__Cytophagia;o__Cytophagales;f__Cytophagaceae;g__Spirosoma;s__	122	0.0264722	0	0.0451092
171	0.13977	1	1	1	0.5	0.444444	k__Bacteria;p__Proteobacteria;c__Betaproteobacteria;o__Burkholderiales	123	-0.0544478	0	0.100902
180	0.721589	1	1	1	0.5	0.111111	k__Bacteria;p__TM7;c__TM7-3;o__;f__;g__;s__	124	-0.432959	0	0.0652896
181	-0.0878251	1	1	1	0.2	0.222222	k__Bacteria;p__Proteobacteria;c__Alphaproteobacteria;o__Rhizobiales;f__Phyllobacteriaceae;g__Phyllobacterium;s__	125	0.0264722	0	0.0451092
201	-0.0878251	1	1	1	0.2	0.222222	k__Bacteria;p__Proteobacteria;c__Alphaproteobacteria;o__Sphingomonadales;f__Sphingomonadaceae;g__Sphingomonas;s__wittichii	126	0.0264722	0	0.0451092
204	0.565356	1	1	1	0.3	0.111111	k__Bacteria;p__Chloroflexi;c__Chloroflexi;o__Chloroflexales	127	-0.226509	0	0.0439221
208	0.662997	1	1	1	0.4	0.111111	k__Bacteria;p__TM7;c__TM7-3	128	-0.333424	0	0.0546059
79	0.0703086	1	1	1	0.7	0.666667	k__Bacteria;p__Proteobacteria;c__Alphaproteobacteria;o__Caulobacterales;f__Caulobacteraceae;g__Mycoplana;s__	129	-0.0285692	0	0.146011
363	0.376484	1	1	1	0.2	0.111111	k__Bacteria;p__Proteobacteria;c__Alphaproteobacteria;o__Sphingomonadales;f__Sphingomonadaceae;g__Sphingomonas;s__wittichii	130	-0.111031	0	0.0332384
161	-0.16989	1	1	1	0.6	0.666667	k__Bacteria;p__Proteobacteria;c__Betaproteobacteria;o__Burkholderiales;f__Oxalobacteraceae	131	0.0588937	0	0.135328
210	-0.0745478	1	1	1	0.1	0.111111	k__Bacteria;p__Bacteroidetes;c__Sphingobacteriia;o__Sphingobacteriales;f__Sphingobacteriaceae;g__;s__	132	0.0144996	0	0.0225546
421	-0.0162198	1	1	1	1.1	1.11111	k__Archaea;p__Crenarchaeota;c__Thaumarchaeota;o__Nitrososphaerales;f__Nitrososphaeraceae;g__Candidatus Nitrososphaera;s__	133	0.00761318	0	0.23623
