# Supplementary material for: Antimicrobial peptide expression in a wild tobacco plant reveals the limits of host-microbe-manipulations in the field
Source: eLife. 2018 Apr 17;7:e28715. doi: 10.7554/eLife.28715 (PMC5908438; doi:10.7554/eLife.28715)
Supplement: Figure 7—source data 1. [file elife-28715-fig7-data1.xlsx]

## Sheet: Tabelle1
Isolate/Strain	Closest matched bacterium	Identities	GenBank
#7	Bacillus megaterium DSM 32	1443/1443 bp (100%)	KJ476716
#38	Bacillus megaterium DSM 32	1443/1443 bp (100%)	KJ476717
#126	Bacillus megaterium DSM 32	1443/1443 bp (100%)	KJ476714
DSM 32	Bacillus megaterium DSM 32	1443/1443 bp (100%)	KJ476721
#131	Bacillus megaterium DSM 32	1443/1443 bp (100%)	KJ476715
#33	Bacillus endophyticus DSM 13796	1446/1446 bp (100%)	KJ476709
#45	B. altitudinis, B. aerophilus	1443/1443 bp (100%)	KJ476710
DSM 1794	Bacillus pumilus strain DSM 27	1441/1443 bp (99.86%)	KJ476724
#77	Bacillus safensis	1443/1443 bp (100%)	KJ476711
#58	Bacillus safensis	1443/1443 bp (100%)	KJ476712
#5	Bacillus safensis	1443/1443 bp (100%)	KJ476713
#88	Bacillus safensis	1443/1443 bp (100%)	KJ476718
DSM 43066	Rhodococcus erythropolis DSM 43066	1415/1415 bp (100%)	KJ476725
#S05	Rhodococcus qingshengii DSM 45222	1416/1416 bp (100%)	KJ476720
DSM 11926	Kocuria rhizophila DSM 11926	1443/1443 bp (100%)	KJ476722
DSM 20030	Micrococcus luteus DSM 20030	1404/1404 bp (100%)	KJ476723
#S02	Arthrobacter aurescens DSM 20116	1442/1447 bp (99.65%)	KJ476719
DSM 20116	Arthrobacter aurescens DSM 20116	1443/1443 bp (100%)	KJ476726
